# Supplementary material for: 5,15-Bis(4-pentyl­oxyphen­yl)porphyrin
Source: Acta Crystallogr Sect E Struct Rep Online. 2013 Jun 8;69(Pt 7):o1048. doi: 10.1107/S160053681301550X (PMC3772480; doi:10.1107/S160053681301550X)
Supplement: Supplementary file 1 [file e-69-o1048-sup1.cif]

##############################################################################
#                                                                            #
# This CIF contains the data in a paper accepted for publication in          #
# Acta Crystallographica Section E. It conforms to the requirements of       #
# Notes for Authors for Acta Crystallographica Section E, and has been       #
# peer reviewed under the auspices of the IUCr Commission on Journals.       #
#                                                                            #
# Full details of the Crystallographic Information File format               #
# are given in the paper "The Crystallographic Information File (CIF):       #
# a New Standard Archive File for Crystallography" by S. R. Hall, F. H.      #
# Allen and I. D. Brown [Acta Cryst. (1991), A47, 655-685].                  #
#                                                                            #
# The current version of the core CIF dictionary is obtainable from          #
# ftp://ftp.iucr.org/pub/cif_core.dic.                                       #
#                                                                            #
# Software is freely available for graphical display of the structure(s)     #
# in this CIF. For information consult the CIF software page                 #
# http://www.iucr.org/resources/cif/software.                                #
#                                                                            #
# This file may be used for bona fide research purposes within the           #
# scientific community so long as proper attribution is given to the journal # 
# article from which it was obtained.                                        #
#                                                                            #
##############################################################################
data_I
_audit_creation_method     SHELXL-97
_chemical_name_systematic
;
5,15-Bis(4-pentyloxyphenyl)porphyrin
;
_chemical_name_common     ?
_chemical_formula_moiety     'C42 H42 N4 O2'
_chemical_formula_sum     'C42 H42 N4 O2'
_chemical_formula_iupac     'C42 H42 N4 O2'
_chemical_formula_weight     634.80
_chemical_melting_point     n/d
_symmetry_cell_setting     triclinic
_symmetry_space_group_name_H-M     'P -1'
_symmetry_space_group_name_Hall     '-P 1'
loop_
    _symmetry_equiv_pos_as_xyz
    'x, y, z'
    '-x, -y, -z'
_cell_length_a     9.5222(6)
_cell_length_b     9.5799(6)
_cell_length_c     10.2195(6)
_cell_angle_alpha     67.7770(10)
_cell_angle_beta     88.0630(10)
_cell_angle_gamma     72.4640(10)
_cell_volume     819.49(9)
_cell_formula_units_Z     1
_cell_measurement_reflns_used     1771
_cell_measurement_theta_min     4.505
_cell_measurement_theta_max     60.646
_cell_measurement_temperature     90(2)
_exptl_crystal_description     parallelpiped
_exptl_crystal_colour     red
_exptl_crystal_size_max     0.30
_exptl_crystal_size_mid     0.10
_exptl_crystal_size_min     0.08
_exptl_crystal_density_diffrn     1.286
_exptl_crystal_density_meas     n/d
_exptl_crystal_density_method     'not measured'
_exptl_crystal_F_000     338
_exptl_absorpt_coefficient_mu     0.080
_exptl_absorpt_correction_type     multi-scan
_exptl_absorpt_process_details     '(SADABS; Bruker, 2005)'
_exptl_absorpt_correction_T_min     0.97
_exptl_absorpt_correction_T_max     0.99
_exptl_special_details     ?
_diffrn_ambient_temperature     90(2)
_diffrn_radiation_type     MoK\a
_diffrn_radiation_wavelength     0.71073
_diffrn_radiation_source     'fine-focus sealed tube'
_diffrn_radiation_monochromator     graphite
_diffrn_measurement_device_type     'Bruker SMART APEXII'
_diffrn_measurement_method     \w
_diffrn_detector_area_resol_mean     8.3
_diffrn_reflns_number     9093
_diffrn_reflns_av_R_equivalents     0.0392
_diffrn_reflns_av_sigmaI/netI     0.0533
_diffrn_reflns_theta_min     2.16
_diffrn_reflns_theta_max     27.10
_diffrn_reflns_theta_full     27.10
_diffrn_measured_fraction_theta_max     0.998
_diffrn_measured_fraction_theta_full     0.998
_diffrn_reflns_limit_h_min     -12
_diffrn_reflns_limit_h_max     12
_diffrn_reflns_limit_k_min     -12
_diffrn_reflns_limit_k_max     12
_diffrn_reflns_limit_l_min     -13
_diffrn_reflns_limit_l_max     13
_diffrn_standards_number     0
_diffrn_standards_interval_count     ?
_diffrn_standards_interval_time     ?
_diffrn_standards_decay_%     0
_refine_special_details
;
Refinement of <i>F</i>^2^ against ALL reflections. The weighted <i>R</i>-factor
<i>wR</i> and goodness of fit <i>S</i> are based on <i>F</i>^2^, conventional
<i>R</i>-factors <i>R</i> are based on <i>F</i>, with <i>F</i> set to zero for
negative <i>F</i>^2^. The threshold expression of <i>F</i>^2^ >
\s(<i>F</i>^2^) is used only for calculating <i>R</i>-factors(gt) <i>etc</i>.
and is not relevant to the choice of reflections for refinement.
<i>R</i>-factors based on <i>F</i>^2^ are statistically about twice as large
as those based on <i>F</i>, and <i>R</i>- factors based on ALL data will be
even larger.
;
_reflns_number_total     3606
_reflns_number_gt     2489
_reflns_threshold_expression     >2sigma(I)
_refine_ls_structure_factor_coef     Fsqd
_refine_ls_matrix_type     full
_refine_ls_R_factor_all     0.0766
_refine_ls_R_factor_gt     0.0453
_refine_ls_wR_factor_gt     0.0955
_refine_ls_wR_factor_ref     0.1088
_refine_ls_goodness_of_fit_ref     1.038
_refine_ls_restrained_S_all     1.038
_refine_ls_number_reflns     3606
_refine_ls_number_parameters     219
_refine_ls_number_restraints     0
_refine_ls_hydrogen_treatment     constr
_refine_ls_weighting_scheme     calc
_refine_ls_weighting_details
         'calc w=1/[\s^2^(Fo^2^)+(0.0433P)^2^+0.1316P] where P=(Fo^2^+2Fc^2^)/3'
_atom_sites_solution_hydrogens     geom
_atom_sites_solution_primary     direct
_atom_sites_solution_secondary     difmap
_refine_ls_shift/su_max     0.000
_refine_ls_shift/su_mean     0.000
_refine_diff_density_max     0.274
_refine_diff_density_min     -0.230
_refine_ls_extinction_method     none
_refine_ls_extinction_coef     ?
loop_
    _atom_type_symbol
    _atom_type_description
    _atom_type_scat_dispersion_real
    _atom_type_scat_dispersion_imag
    _atom_type_scat_source
    'C' 'C' 0.0033 0.0016
                         'International Tables Vol C Tables 4.2.6.8 and 6.1.1.4'
    'H' 'H' 0.0000 0.0000
                         'International Tables Vol C Tables 4.2.6.8 and 6.1.1.4'
    'N' 'N' 0.0061 0.0033
                         'International Tables Vol C Tables 4.2.6.8 and 6.1.1.4'
    'O' 'O' 0.0106 0.0060
                         'International Tables Vol C Tables 4.2.6.8 and 6.1.1.4'
_computing_data_collection     'APEX2 (Bruker, 2005)'
_computing_cell_refinement     'SAINT (Bruker, 2005)'
_computing_data_reduction     'SAINT (Bruker, 2005)'
_computing_structure_solution     'SHELXS97 (Sheldrick, 2008)'
_computing_structure_refinement     'SHELXL97 (Sheldrick, 2008)'
_computing_molecular_graphics     'XP in SHELXTL (Sheldrick, 2008)'
_computing_publication_material     'XP in SHELXTL (Sheldrick, 2008)'
loop_
    _atom_site_type_symbol
    _atom_site_label
    _atom_site_fract_x
    _atom_site_fract_y
    _atom_site_fract_z
    _atom_site_U_iso_or_equiv
    _atom_site_adp_type
    _atom_site_calc_flag
    _atom_site_refinement_flags
    _atom_site_occupancy
    _atom_site_symmetry_multiplicity
    _atom_site_disorder_assembly
    _atom_site_disorder_group
    N N21 0.64309(14) -0.19503(16) 0.46008(14) 0.0171(3) Uani d . 1 1 . .
    H H21 0.5815 -0.1069 0.4627 0.047(6) Uiso calc R 1 1 . .
    N N24 0.36841(13) -0.12143(15) 0.61217(14) 0.0160(3) Uani d . 1 1 . .
    C C1 0.62390(16) -0.34160(19) 0.52069(17) 0.0179(4) Uani d . 1 1 . .
    C C2 0.74472(17) -0.4492(2) 0.48647(18) 0.0190(4) Uani d . 1 1 . .
    H H2A 0.7600 -0.5592 0.5123 0.023 Uiso calc R 1 1 . .
    C C3 0.83431(17) -0.36651(19) 0.41037(17) 0.0185(4) Uani d . 1 1 . .
    H H3A 0.9229 -0.4090 0.3740 0.022 Uiso calc R 1 1 . .
    C C4 0.77200(16) -0.20511(19) 0.39479(17) 0.0169(4) Uani d . 1 1 . .
    C C5 0.83034(16) -0.07952(19) 0.33369(17) 0.0169(4) Uani d . 1 1 . .
    C C16 0.24129(16) -0.07563(19) 0.67302(16) 0.0164(3) Uani d . 1 1 . .
    C C17 0.18961(17) -0.2107(2) 0.74985(18) 0.0195(4) Uani d . 1 1 . .
    H H17A 0.1041 -0.2097 0.8006 0.023 Uiso calc R 1 1 . .
    C C18 0.28721(17) -0.3376(2) 0.73457(18) 0.0198(4) Uani d . 1 1 . .
    H H18A 0.2843 -0.4437 0.7732 0.024 Uiso calc R 1 1 . .
    C C19 0.39727(16) -0.28065(19) 0.64781(17) 0.0172(4) Uani d . 1 1 . .
    C C20 0.51314(16) -0.37959(19) 0.60556(17) 0.0185(4) Uani d . 1 1 . .
    H H20A 0.5167 -0.4877 0.6396 0.022 Uiso calc R 1 1 . .
    C C51 0.98127(17) -0.11283(19) 0.28262(17) 0.0177(4) Uani d . 1 1 . .
    C C52 1.01657(17) -0.1671(2) 0.17315(18) 0.0206(4) Uani d . 1 1 . .
    H H52A 0.9421 -0.1859 0.1286 0.025 Uiso calc R 1 1 . .
    C C53 1.15769(17) -0.1945(2) 0.12745(18) 0.0207(4) Uani d . 1 1 . .
    H H53A 1.1792 -0.2316 0.0527 0.025 Uiso calc R 1 1 . .
    C C54 1.26742(16) -0.16720(19) 0.19238(18) 0.0188(4) Uani d . 1 1 . .
    C C55 1.23542(17) -0.11454(19) 0.30202(17) 0.0192(4) Uani d . 1 1 . .
    H H55A 1.3103 -0.0965 0.3467 0.023 Uiso calc R 1 1 . .
    C C56 1.09475(17) -0.08822(19) 0.34664(18) 0.0192(4) Uani d . 1 1 . .
    H H56A 1.0744 -0.0526 0.4224 0.023 Uiso calc R 1 1 . .
    O O1 1.41004(11) -0.18754(14) 0.15628(12) 0.0226(3) Uani d . 1 1 . .
    C C57 1.45008(17) -0.2298(2) 0.03660(18) 0.0227(4) Uani d . 1 1 . .
    H H57A 1.3832 -0.1524 -0.0488 0.027 Uiso calc R 1 1 . .
    H H57B 1.4430 -0.3366 0.0554 0.027 Uiso calc R 1 1 . .
    C C58 1.60744(17) -0.2284(2) 0.01421(18) 0.0211(4) Uani d . 1 1 . .
    H H58A 1.6702 -0.2943 0.1048 0.025 Uiso calc R 1 1 . .
    H H58B 1.6106 -0.1185 -0.0147 0.025 Uiso calc R 1 1 . .
    C C59 1.66924(17) -0.2919(2) -0.09922(19) 0.0249(4) Uani d . 1 1 . .
    H H59A 1.6492 -0.3934 -0.0788 0.030 Uiso calc R 1 1 . .
    H H59B 1.6167 -0.2157 -0.1927 0.030 Uiso calc R 1 1 . .
    C C510 1.83383(17) -0.3191(2) -0.10777(18) 0.0217(4) Uani d . 1 1 . .
    H H51A 1.8868 -0.3995 -0.0159 0.026 Uiso calc R 1 1 . .
    H H51B 1.8546 -0.2190 -0.1236 0.026 Uiso calc R 1 1 . .
    C C511 1.89275(18) -0.3744(2) -0.22522(19) 0.0277(4) Uani d . 1 1 . .
    H H51C 2.0009 -0.4029 -0.2182 0.042 Uiso calc R 1 1 . .
    H H51D 1.8518 -0.2889 -0.3175 0.042 Uiso calc R 1 1 . .
    H H51E 1.8637 -0.4673 -0.2159 0.042 Uiso calc R 1 1 . .
loop_
    _atom_site_aniso_label
    _atom_site_aniso_U_11
    _atom_site_aniso_U_22
    _atom_site_aniso_U_33
    _atom_site_aniso_U_12
    _atom_site_aniso_U_13
    _atom_site_aniso_U_23
    N21 0.0139(7) 0.0134(7) 0.0229(8) -0.0023(5) 0.0014(5) -0.0075(6)
    N24 0.0136(6) 0.0145(7) 0.0195(7) -0.0030(5) -0.0003(5) -0.0071(6)
    C1 0.0159(8) 0.0165(8) 0.0220(9) -0.0040(6) -0.0007(6) -0.0088(7)
    C2 0.0184(8) 0.0141(8) 0.0241(9) -0.0023(6) 0.0006(7) -0.0090(7)
    C3 0.0148(8) 0.0197(9) 0.0206(9) -0.0017(6) 0.0021(6) -0.0103(7)
    C4 0.0119(7) 0.0192(9) 0.0184(9) -0.0012(6) 0.0004(6) -0.0087(7)
    C5 0.0151(8) 0.0190(9) 0.0171(8) -0.0047(6) 0.0008(6) -0.0078(7)
    C16 0.0156(8) 0.0186(9) 0.0146(8) -0.0046(6) 0.0001(6) -0.0065(7)
    C17 0.0179(8) 0.0206(9) 0.0199(9) -0.0071(7) 0.0040(6) -0.0071(7)
    C18 0.0193(8) 0.0156(9) 0.0237(9) -0.0066(7) 0.0022(7) -0.0059(7)
    C19 0.0153(8) 0.0159(8) 0.0201(9) -0.0046(6) -0.0004(6) -0.0066(7)
    C20 0.0180(8) 0.0136(8) 0.0236(9) -0.0054(6) -0.0001(6) -0.0063(7)
    C51 0.0171(8) 0.0144(8) 0.0191(9) -0.0031(6) 0.0028(6) -0.0052(7)
    C52 0.0183(8) 0.0214(9) 0.0221(9) -0.0066(7) 0.0012(7) -0.0080(8)
    C53 0.0232(9) 0.0212(9) 0.0189(9) -0.0060(7) 0.0045(7) -0.0100(7)
    C54 0.0146(8) 0.0146(8) 0.0222(9) -0.0026(6) 0.0047(6) -0.0036(7)
    C55 0.0193(8) 0.0165(9) 0.0204(9) -0.0057(7) -0.0015(7) -0.0053(7)
    C56 0.0197(8) 0.0182(9) 0.0184(9) -0.0034(7) 0.0021(6) -0.0078(7)
    O1 0.0168(6) 0.0286(7) 0.0251(7) -0.0071(5) 0.0065(5) -0.0135(6)
    C57 0.0202(8) 0.0268(10) 0.0229(9) -0.0062(7) 0.0069(7) -0.0127(8)
    C58 0.0180(8) 0.0183(9) 0.0233(9) -0.0047(7) 0.0060(7) -0.0050(7)
    C59 0.0204(9) 0.0312(11) 0.0260(10) -0.0096(8) 0.0071(7) -0.0135(8)
    C510 0.0185(8) 0.0216(9) 0.0237(9) -0.0046(7) 0.0049(7) -0.0088(8)
    C511 0.0209(9) 0.0360(11) 0.0324(11) -0.0105(8) 0.0071(8) -0.0190(9)
_geom_special_details
;
All e.s.d.'s (except the e.s.d. in the dihedral angle between two l.s. planes)
are estimated using the full covariance matrix. The cell e.s.d.'s are taken
into account individually in the estimation of e.s.d.'s in distances, angles
and torsion angles; correlations between e.s.d.'s in cell parameters are only
used when they are defined by crystal symmetry. An approximate (isotropic)
treatment of cell e.s.d.'s is used for estimating e.s.d.'s involving l.s.
planes.
;
loop_
    _geom_bond_atom_site_label_1
    _geom_bond_atom_site_label_2
    _geom_bond_site_symmetry_2
    _geom_bond_distance
    _geom_bond_publ_flag
    N21 C1 . 1.370(2) ?
    N21 C4 . 1.3722(19) ?
    N21 H21 . 0.8800 ?
    N24 C19 . 1.367(2) ?
    N24 C16 . 1.3711(19) ?
    C1 C20 . 1.388(2) ?
    C1 C2 . 1.428(2) ?
    C2 C3 . 1.362(2) ?
    C2 H2A . 0.9500 ?
    C3 C4 . 1.427(2) ?
    C3 H3A . 0.9500 ?
    C4 C5 . 1.399(2) ?
    C5 C16 2_656 1.412(2) ?
    C5 C51 . 1.496(2) ?
    C16 C5 2_656 1.412(2) ?
    C16 C17 . 1.457(2) ?
    C17 C18 . 1.348(2) ?
    C17 H17A . 0.9500 ?
    C18 C19 . 1.448(2) ?
    C18 H18A . 0.9500 ?
    C19 C20 . 1.396(2) ?
    C20 H20A . 0.9500 ?
    C51 C52 . 1.394(2) ?
    C51 C56 . 1.403(2) ?
    C52 C53 . 1.389(2) ?
    C52 H52A . 0.9500 ?
    C53 C54 . 1.394(2) ?
    C53 H53A . 0.9500 ?
    C54 O1 . 1.3710(18) ?
    C54 C55 . 1.384(2) ?
    C55 C56 . 1.381(2) ?
    C55 H55A . 0.9500 ?
    C56 H56A . 0.9500 ?
    O1 C57 . 1.4335(19) ?
    C57 C58 . 1.511(2) ?
    C57 H57A . 0.9900 ?
    C57 H57B . 0.9900 ?
    C58 C59 . 1.527(2) ?
    C58 H58A . 0.9900 ?
    C58 H58B . 0.9900 ?
    C59 C510 . 1.515(2) ?
    C59 H59A . 0.9900 ?
    C59 H59B . 0.9900 ?
    C510 C511 . 1.514(2) ?
    C510 H51A . 0.9900 ?
    C510 H51B . 0.9900 ?
    C511 H51C . 0.9800 ?
    C511 H51D . 0.9800 ?
    C511 H51E . 0.9800 ?
loop_
    _geom_angle_atom_site_label_1
    _geom_angle_atom_site_label_2
    _geom_angle_atom_site_label_3
    _geom_angle_site_symmetry_1
    _geom_angle_site_symmetry_3
    _geom_angle
    _geom_angle_publ_flag
    C1 N21 C4 . . 110.37(13) ?
    C1 N21 H21 . . 124.8 ?
    C4 N21 H21 . . 124.8 ?
    C19 N24 C16 . . 105.16(13) ?
    N21 C1 C20 . . 126.59(15) ?
    N21 C1 C2 . . 106.65(13) ?
    C20 C1 C2 . . 126.68(15) ?
    C3 C2 C1 . . 108.13(15) ?
    C3 C2 H2A . . 125.9 ?
    C1 C2 H2A . . 125.9 ?
    C2 C3 C4 . . 108.17(14) ?
    C2 C3 H3A . . 125.9 ?
    C4 C3 H3A . . 125.9 ?
    N21 C4 C5 . . 124.67(14) ?
    N21 C4 C3 . . 106.62(14) ?
    C5 C4 C3 . . 128.61(14) ?
    C4 C5 C16 . 2_656 123.29(14) ?
    C4 C5 C51 . . 118.72(14) ?
    C16 C5 C51 2_656 . 117.82(14) ?
    N24 C16 C5 . 2_656 125.69(15) ?
    N24 C16 C17 . . 110.71(14) ?
    C5 C16 C17 2_656 . 123.59(14) ?
    C18 C17 C16 . . 106.36(14) ?
    C18 C17 H17A . . 126.8 ?
    C16 C17 H17A . . 126.8 ?
    C17 C18 C19 . . 106.69(15) ?
    C17 C18 H18A . . 126.7 ?
    C19 C18 H18A . . 126.7 ?
    N24 C19 C20 . . 126.46(14) ?
    N24 C19 C18 . . 111.07(13) ?
    C20 C19 C18 . . 122.44(15) ?
    C1 C20 C19 . . 128.88(15) ?
    C1 C20 H20A . . 115.6 ?
    C19 C20 H20A . . 115.6 ?
    C52 C51 C56 . . 117.34(14) ?
    C52 C51 C5 . . 123.54(14) ?
    C56 C51 C5 . . 119.12(15) ?
    C53 C52 C51 . . 121.78(15) ?
    C53 C52 H52A . . 119.1 ?
    C51 C52 H52A . . 119.1 ?
    C52 C53 C54 . . 119.38(16) ?
    C52 C53 H53A . . 120.3 ?
    C54 C53 H53A . . 120.3 ?
    O1 C54 C55 . . 114.91(14) ?
    O1 C54 C53 . . 125.17(15) ?
    C55 C54 C53 . . 119.92(14) ?
    C56 C55 C54 . . 120.09(15) ?
    C56 C55 H55A . . 120.0 ?
    C54 C55 H55A . . 120.0 ?
    C55 C56 C51 . . 121.49(16) ?
    C55 C56 H56A . . 119.3 ?
    C51 C56 H56A . . 119.3 ?
    C54 O1 C57 . . 118.76(12) ?
    O1 C57 C58 . . 106.88(13) ?
    O1 C57 H57A . . 110.3 ?
    C58 C57 H57A . . 110.3 ?
    O1 C57 H57B . . 110.3 ?
    C58 C57 H57B . . 110.3 ?
    H57A C57 H57B . . 108.6 ?
    C57 C58 C59 . . 111.63(14) ?
    C57 C58 H58A . . 109.3 ?
    C59 C58 H58A . . 109.3 ?
    C57 C58 H58B . . 109.3 ?
    C59 C58 H58B . . 109.3 ?
    H58A C58 H58B . . 108.0 ?
    C510 C59 C58 . . 113.42(14) ?
    C510 C59 H59A . . 108.9 ?
    C58 C59 H59A . . 108.9 ?
    C510 C59 H59B . . 108.9 ?
    C58 C59 H59B . . 108.9 ?
    H59A C59 H59B . . 107.7 ?
    C59 C510 C511 . . 113.04(14) ?
    C59 C510 H51A . . 109.0 ?
    C511 C510 H51A . . 109.0 ?
    C59 C510 H51B . . 109.0 ?
    C511 C510 H51B . . 109.0 ?
    H51A C510 H51B . . 107.8 ?
    C510 C511 H51C . . 109.5 ?
    C510 C511 H51D . . 109.5 ?
    H51C C511 H51D . . 109.5 ?
    C510 C511 H51E . . 109.5 ?
    H51C C511 H51E . . 109.5 ?
    H51D C511 H51E . . 109.5 ?
loop_
    _geom_torsion_atom_site_label_1
    _geom_torsion_atom_site_label_2
    _geom_torsion_atom_site_label_3
    _geom_torsion_atom_site_label_4
    _geom_torsion_site_symmetry_1
    _geom_torsion_site_symmetry_2
    _geom_torsion_site_symmetry_3
    _geom_torsion_site_symmetry_4
    _geom_torsion
    _geom_torsion_publ_flag
    C4 N21 C1 C20 . . . . 174.18(15) ?
    C4 N21 C1 C2 . . . . -2.51(18) ?
    N21 C1 C2 C3 . . . . 1.54(18) ?
    C20 C1 C2 C3 . . . . -175.14(16) ?
    C1 C2 C3 C4 . . . . -0.05(19) ?
    C1 N21 C4 C5 . . . . -174.17(15) ?
    C1 N21 C4 C3 . . . . 2.48(18) ?
    C2 C3 C4 N21 . . . . -1.45(18) ?
    C2 C3 C4 C5 . . . . 175.01(16) ?
    N21 C4 C5 C16 . . . 2_656 -2.8(3) ?
    C3 C4 C5 C16 . . . 2_656 -178.73(16) ?
    N21 C4 C5 C51 . . . . 172.32(14) ?
    C3 C4 C5 C51 . . . . -3.6(3) ?
    C19 N24 C16 C5 . . . 2_656 179.15(15) ?
    C19 N24 C16 C17 . . . . 0.37(17) ?
    N24 C16 C17 C18 . . . . 0.14(18) ?
    C5 C16 C17 C18 2_656 . . . -178.68(15) ?
    C16 C17 C18 C19 . . . . -0.56(18) ?
    C16 N24 C19 C20 . . . . 177.47(16) ?
    C16 N24 C19 C18 . . . . -0.72(17) ?
    C17 C18 C19 N24 . . . . 0.84(19) ?
    C17 C18 C19 C20 . . . . -177.45(15) ?
    N21 C1 C20 C19 . . . . 0.5(3) ?
    C2 C1 C20 C19 . . . . 176.51(16) ?
    N24 C19 C20 C1 . . . . 0.4(3) ?
    C18 C19 C20 C1 . . . . 178.43(16) ?
    C4 C5 C51 C52 . . . . 63.4(2) ?
    C16 C5 C51 C52 2_656 . . . -121.15(18) ?
    C4 C5 C51 C56 . . . . -116.84(18) ?
    C16 C5 C51 C56 2_656 . . . 58.6(2) ?
    C56 C51 C52 C53 . . . . -0.7(2) ?
    C5 C51 C52 C53 . . . . 179.07(15) ?
    C51 C52 C53 C54 . . . . 0.0(2) ?
    C52 C53 C54 O1 . . . . -179.13(15) ?
    C52 C53 C54 C55 . . . . 0.5(2) ?
    O1 C54 C55 C56 . . . . 179.34(14) ?
    C53 C54 C55 C56 . . . . -0.4(2) ?
    C54 C55 C56 C51 . . . . -0.4(2) ?
    C52 C51 C56 C55 . . . . 0.9(2) ?
    C5 C51 C56 C55 . . . . -178.90(15) ?
    C55 C54 O1 C57 . . . . -175.16(14) ?
    C53 C54 O1 C57 . . . . 4.5(2) ?
    C54 O1 C57 C58 . . . . 174.70(13) ?
    O1 C57 C58 C59 . . . . 172.84(13) ?
    C57 C58 C59 C510 . . . . -170.19(15) ?
    C58 C59 C510 C511 . . . . -177.21(15) ?
loop_
    _geom_hbond_atom_site_label_D
    _geom_hbond_atom_site_label_H
    _geom_hbond_atom_site_label_A
    _geom_hbond_site_symmetry_A
    _geom_hbond_distance_DH
    _geom_hbond_distance_HA
    _geom_hbond_distance_DA
    _geom_hbond_angle_DHA
    N21 H21 N24 . 0.88 2.50 3.033(2) 119
    N21 H21 N24 2_656 0.88 2.22 2.804(2) 123
_iucr_refine_instructions_details
;
TITL    ms494 in P-1
CELL 0.71073   9.5222   9.5799  10.2195  67.777  88.063  72.464
ZERR    1.00   0.0006   0.0006   0.0006   0.001   0.001   0.001
LATT  1
SFAC    C   H   N O
UNIT    42  42   4 2
size 0.3 0.1 0.08
temp -183
MERG    2
HTAB
CONF
BOND $H
L.S.    12
FMAP    2
acta 55
PLAN    20
WGHT    0.043300    0.131600
FVAR       0.77016
N21   3    0.643093   -0.195028    0.460078    11.00000    0.01392    0.01341 =
         0.02294   -0.00750    0.00142   -0.00235
AFIX  43
H21   2    0.581494   -0.106936    0.462655    11.00000    0.04710
AFIX   0
N24   3    0.368412   -0.121429    0.612167    11.00000    0.01359    0.01450 =
         0.01952   -0.00705   -0.00029   -0.00300
C1    1    0.623902   -0.341597    0.520687    11.00000    0.01588    0.01654 =
         0.02200   -0.00881   -0.00068   -0.00399
C2    1    0.744725   -0.449151    0.486469    11.00000    0.01837    0.01414 =
         0.02406   -0.00900    0.00059   -0.00233
AFIX  43
H2A   2    0.759988   -0.559226    0.512285    11.00000   -1.20000
AFIX   0
C3    1    0.834312   -0.366510    0.410372    11.00000    0.01484    0.01965 =
         0.02058   -0.01032    0.00213   -0.00171
AFIX  43
H3A   2    0.922939   -0.408994    0.373976    11.00000   -1.20000
AFIX   0
C4    1    0.771998   -0.205111    0.394794    11.00000    0.01193    0.01923 =
         0.01843   -0.00867    0.00037   -0.00125
C5    1    0.830344   -0.079524    0.333688    11.00000    0.01509    0.01902 =
         0.01705   -0.00779    0.00075   -0.00467
C16   1    0.241290   -0.075634    0.673021    11.00000    0.01563    0.01856 =
         0.01459   -0.00649    0.00009   -0.00461
C17   1    0.189613   -0.210730    0.749848    11.00000    0.01791    0.02056 =
         0.01988   -0.00705    0.00398   -0.00707
AFIX  43
H17A  2    0.104124   -0.209661    0.800626    11.00000   -1.20000
AFIX   0
C18   1    0.287211   -0.337570    0.734568    11.00000    0.01934    0.01565 =
         0.02367   -0.00594    0.00224   -0.00659
AFIX  43
H18A  2    0.284346   -0.443689    0.773215    11.00000   -1.20000
AFIX   0
C19   1    0.397265   -0.280654    0.647806    11.00000    0.01530    0.01591 =
         0.02013   -0.00664   -0.00036   -0.00462
C20   1    0.513141   -0.379594    0.605564    11.00000    0.01804    0.01356 =
         0.02361   -0.00630   -0.00014   -0.00538
AFIX  43
H20A  2    0.516691   -0.487732    0.639552    11.00000   -1.20000
AFIX   0
C51   1    0.981270   -0.112833    0.282616    11.00000    0.01705    0.01437 =
         0.01909   -0.00521    0.00282   -0.00312
C52   1    1.016570   -0.167134    0.173154    11.00000    0.01832    0.02144 =
         0.02212   -0.00797    0.00120   -0.00661
AFIX  43
H52A  2    0.942121   -0.185900    0.128622    11.00000   -1.20000
AFIX   0
C53   1    1.157695   -0.194537    0.127452    11.00000    0.02325    0.02119 =
         0.01890   -0.00999    0.00448   -0.00604
AFIX  43
H53A  2    1.179215   -0.231555    0.052666    11.00000   -1.20000
AFIX   0
C54   1    1.267416   -0.167196    0.192378    11.00000    0.01456    0.01456 =
         0.02222   -0.00356    0.00474   -0.00262
C55   1    1.235419   -0.114545    0.302015    11.00000    0.01927    0.01649 =
         0.02035   -0.00525   -0.00154   -0.00571
AFIX  43
H55A  2    1.310294   -0.096477    0.346656    11.00000   -1.20000
AFIX   0
C56   1    1.094754   -0.088219    0.346643    11.00000    0.01973    0.01824 =
         0.01840   -0.00782    0.00208   -0.00338
AFIX  43
H56A  2    1.074367   -0.052649    0.422389    11.00000   -1.20000
AFIX   0
O1    4    1.410043   -0.187541    0.156280    11.00000    0.01684    0.02860 =
         0.02509   -0.01350    0.00650   -0.00711
C57   1    1.450078   -0.229778    0.036596    11.00000    0.02018    0.02684 =
         0.02289   -0.01274    0.00688   -0.00623
AFIX  23
H57A  2    1.383227   -0.152422   -0.048801    11.00000   -1.20000
H57B  2    1.443014   -0.336571    0.055374    11.00000   -1.20000
AFIX   0
C58   1    1.607441   -0.228447    0.014205    11.00000    0.01803    0.01825 =
         0.02326   -0.00495    0.00600   -0.00471
AFIX  23
H58A  2    1.670205   -0.294342    0.104750    11.00000   -1.20000
H58B  2    1.610638   -0.118545   -0.014714    11.00000   -1.20000
AFIX   0
C59   1    1.669241   -0.291943   -0.099219    11.00000    0.02042    0.03122 =
         0.02597   -0.01353    0.00715   -0.00959
AFIX  23
H59A  2    1.649208   -0.393394   -0.078794    11.00000   -1.20000
H59B  2    1.616730   -0.215669   -0.192659    11.00000   -1.20000
AFIX   0
C510  1    1.833833   -0.319079   -0.107765    11.00000    0.01852    0.02161 =
         0.02371   -0.00885    0.00489   -0.00461
AFIX  23
H51A  2    1.886843   -0.399464   -0.015902    11.00000   -1.20000
H51B  2    1.854625   -0.218973   -0.123560    11.00000   -1.20000
AFIX   0
C511  1    1.892748   -0.374446   -0.225216    11.00000    0.02093    0.03596 =
         0.03245   -0.01901    0.00713   -0.01048
AFIX 137
H51C  2    2.000862   -0.402891   -0.218226    11.00000   -1.50000
H51D  2    1.851820   -0.288930   -0.317494    11.00000   -1.50000
H51E  2    1.863685   -0.467345   -0.215932    11.00000   -1.50000
HKLF 4
REM     ms494 in P-1
REM R1 =  0.0453 for   2489 Fo > 4sig(Fo)  and  0.0766 for all   3606 data
REM    219 parameters refined using      0 restraints
END
WGHT      0.0433      0.1374
REM Highest difference peak  0.274,  deepest hole -0.230,  1-sigma level  0.047
Q1    1   1.6438 -0.2074  0.0766  11.00000  0.05    0.27
Q2    1   1.7545 -0.2959 -0.1314  11.00000  0.05    0.24
Q3    1   0.1948  0.0009  0.6634  11.00000  0.05    0.22
Q4    1   0.6692 -0.3959  0.4845  11.00000  0.05    0.22
Q5    1   0.2831 -0.0822  0.6183  11.00000  0.05    0.21
Q6    1   1.0811 -0.2392  0.1081  11.00000  0.05    0.21
Q7    1   0.8749 -0.0788  0.2503  11.00000  0.05    0.20
Q8    1   0.5542 -0.3516  0.5253  11.00000  0.05    0.19
Q9    1   0.2162 -0.1409  0.7257  11.00000  0.05    0.19
Q10   1   1.2390 -0.0901  0.2195  11.00000  0.05    0.19
Q11   1   0.7681 -0.4147  0.4028  11.00000  0.05    0.18
Q12   1   1.5398 -0.2381  0.0231  11.00000  0.05    0.17
Q13   1   0.3425 -0.3196  0.6744  11.00000  0.05    0.17
Q14   1   0.4379 -0.3161  0.5968  11.00000  0.05    0.17
Q15   1   0.4310 -0.0816  0.6332  11.00000  0.05    0.17
Q16   1   0.6990 -0.1869  0.3956  11.00000  0.05    0.17
Q17   1   0.8212 -0.4242  0.4825  11.00000  0.05    0.16
Q18   1   1.1570 -0.1411  0.0265  11.00000  0.05    0.16
Q19   1   1.8685 -0.3510 -0.1525  11.00000  0.05    0.16
Q20   1   0.8811 -0.1247  0.1398  11.00000  0.05    0.15
;
data_2R
_journal_date_recd_electronic     2013-05-26
_journal_date_accepted     2013-06-04
_journal_name_full     'Acta Crystallographica, Section E'
_journal_year     2013
_journal_volume     69
_journal_issue      7
_journal_page_first     o1048
_journal_page_last     o1048
_journal_paper_category     QO
_journal_paper_doi     10.1107/S160053681301550X
_journal_coeditor_code     ZL2552
_publ_contact_author_name     'Mathias O. Senge'
_publ_contact_author_address
;School of Chemistry
SFI Tetrapyrrole Laboratory
Trinity Biomedical Sciences Institute
152-160 Pearse Street
Trinity College Dublin
Dublin 2
Ireland
;
_publ_contact_author_email     sengem@tcd.ie
_publ_contact_author_fax     00353-1-896-8536
_publ_contact_author_phone     00353-1-896-8537
_publ_section_title
;
5,15-Bis(4-pentyloxyphenyl)porphyrin
;
loop_
    _publ_author_name
    _publ_author_address
    'Senge, Mathias O.'
;School of Chemistry
SFI Tetrapyrrole Laboratory
Trinity Biomedical Sciences Institute
152-160 Pearse Street
Trinity College Dublin
Dublin 2
Ireland
;
