# Supplementary material for: 5,15-Bis(4-pentyl­oxyphen­yl)porphyrin
Source: Acta Crystallogr Sect E Struct Rep Online. 2013 Jun 8;69(Pt 7):o1048. doi: 10.1107/S160053681301550X (PMC3772480; doi:10.1107/S160053681301550X)
Supplement: Supplementary file 2 [file e-69-o1048-Isup2.hkl]

# 
# h,k,l, Fc-squared, Fo-squared, sigma(Fo-squared) and status flag 
# 
data_I
_shelx_title '    ms494 in P-1' 
_shelx_refln_list_code          4 
_shelx_F_calc_maximum      132.05 
_exptl_crystal_F_000       338.00 
_reflns_d_resolution_high  0.7800 
 
loop_ 
 _symmetry_equiv_pos_as_xyz 
 'x, y, z' 
 '-x, -y, -z' 
 
_cell_length_a     9.5222 
_cell_length_b     9.5799 
_cell_length_c    10.2195 
_cell_angle_alpha  67.777 
_cell_angle_beta   88.063 
_cell_angle_gamma  72.464 
 
_shelx_F_squared_multiplier     1.000 
 
loop_ 
 _refln_index_h 
 _refln_index_k 
 _refln_index_l 
 _refln_F_squared_calc 
 _refln_F_squared_meas 
 _refln_F_squared_sigma 
 _refln_observed_status 
   1   0   0      233.00      231.05      4.01 o 
   2   0   0     1303.10     1365.28     12.40 o 
   3   0   0        0.07       -0.27      0.86 o 
   4   0   0      331.76      323.35      5.53 o 
   5   0   0      802.25      850.66     10.44 o 
   6   0   0        0.57       -1.51      1.51 o 
   7   0   0        0.63        0.55      1.67 o 
   8   0   0      282.58      282.15     11.46 o 
   9   0   0       78.54       79.22      7.17 o 
  10   0   0        0.55       -2.56      5.15 o 
  11   0   0       50.55       65.71      8.07 o 
 -11   1   0        0.23        7.57      5.18 o 
 -10   1   0        4.55       -2.04      3.69 o 
  -9   1   0      135.86      149.34      9.53 o 
  -8   1   0       37.13       48.14     11.20 o 
  -7   1   0       13.14       14.35      2.26 o 
  -6   1   0        7.37        6.24      1.81 o 
  -5   1   0       31.60       31.38      2.25 o 
  -4   1   0      105.29       93.80      3.09 o 
  -3   1   0      268.67      276.10      4.55 o 
  -2   1   0       36.12       29.64      1.53 o 
  -1   1   0      176.23      172.37      3.39 o 
   0   1   0      810.43      790.02      8.36 o 
   1   1   0      332.93      312.63      4.94 o 
   2   1   0      107.29       99.05      2.87 o 
   3   1   0       64.89       61.37      2.11 o 
   4   1   0      137.70      139.86      4.12 o 
   5   1   0     2522.40     2537.91     31.79 o 
   6   1   0      193.98      201.55      4.54 o 
   7   1   0       99.83      111.76      5.30 o 
   8   1   0      150.03      144.94      6.42 o 
   9   1   0        4.40        9.41      2.99 o 
  10   1   0        2.89        1.69      2.89 o 
  11   1   0       11.44       14.76      5.14 o 
 -10   2   0        5.27       13.31      5.27 o 
  -9   2   0        4.79       12.89      4.90 o 
  -8   2   0       34.30       43.13      6.07 o 
  -7   2   0       33.79       31.40      3.82 o 
  -6   2   0       14.57       15.86      2.80 o 
  -5   2   0      328.71      366.91      8.54 o 
  -4   2   0      794.13      850.88     10.47 o 
  -3   2   0      302.91      294.77      4.74 o 
  -2   2   0      120.25      106.69      4.40 o 
  -1   2   0      670.04      669.46     11.43 o 
   0   2   0     5887.34     5809.54     48.89 o 
   1   2   0     9636.16     8899.36    138.08 o 
   2   2   0      307.92      296.56      4.75 o 
   3   2   0       36.44       29.98      1.51 o 
   4   2   0      355.00      367.11      5.37 o 
   5   2   0      739.98      713.09      8.78 o 
   6   2   0       45.50       38.04      2.11 o 
   7   2   0      208.29      178.51      7.05 o 
   8   2   0        1.73        1.16      2.44 o 
   9   2   0      117.21      122.60      6.47 o 
  10   2   0       64.56       49.82      5.15 o 
  11   2   0       10.61       24.48      4.60 o 
  12   2   0        7.23        4.20      4.58 o 
 -10   3   0        0.18       -0.90      4.71 o 
  -9   3   0       59.40       59.14     11.67 o 
  -8   3   0       29.51       30.99      5.90 o 
  -7   3   0      149.07      140.32      6.69 o 
  -6   3   0        0.11       -0.86      2.34 o 
  -5   3   0      250.42      251.84      7.63 o 
  -4   3   0      696.59      672.83     13.56 o 
  -3   3   0        1.22        0.08      1.62 o 
  -2   3   0      263.45      288.01      8.10 o 
  -1   3   0       31.46       33.75      2.63 o 
   0   3   0      975.68      987.07     12.16 o 
   1   3   0       33.95       29.91      2.51 o 
   2   3   0      371.96      386.97      8.00 o 
   3   3   0     1016.27      989.01     19.29 o 
   4   3   0      161.48      152.43      3.54 o 
   5   3   0      678.65      630.27      8.26 o 
   6   3   0      516.86      498.28      9.93 o 
   7   3   0      224.66      216.32      6.93 o 
   8   3   0      545.91      533.13     11.81 o 
   9   3   0        3.38       -0.39      2.38 o 
  10   3   0       91.76       74.90      6.72 o 
  11   3   0       14.82       23.22      5.38 o 
  12   3   0       31.48       44.39      6.05 o 
  -9   4   0        0.46       -1.01      4.64 o 
  -8   4   0       11.02       -3.73      6.37 o 
  -7   4   0      307.27      281.72      9.62 o 
  -6   4   0       46.07       40.67      4.43 o 
  -5   4   0       49.97       48.88      4.35 o 
  -4   4   0      317.19      325.62      8.70 o 
  -3   4   0       40.10       40.70      3.49 o 
  -2   4   0       48.66       67.53      3.81 o 
  -1   4   0      136.39      151.44      3.68 o 
   0   4   0      982.93     1040.73     13.23 o 
   1   4   0      406.37      369.31      6.51 o 
   2   4   0      148.13      172.65      5.82 o 
   3   4   0      255.89      249.44      7.08 o 
   4   4   0      227.51      212.34      5.06 o 
   5   4   0      490.18      470.22      7.26 o 
   6   4   0       12.08       11.29      1.74 o 
   7   4   0      432.97      424.19     13.49 o 
   8   4   0      884.56      825.79     15.30 o 
   9   4   0       56.07       57.00      4.84 o 
  10   4   0        1.60        0.30      3.25 o 
  11   4   0       13.26        0.62      3.23 o 
  12   4   0       46.98       45.56      5.77 o 
  -8   5   0       23.90       14.49      8.00 o 
  -7   5   0       16.05       15.47      4.10 o 
  -6   5   0        0.01        0.58      2.87 o 
  -5   5   0       50.57       44.09      7.36 o 
  -4   5   0       40.16       46.08      4.48 o 
  -3   5   0      409.31      426.64     10.17 o 
  -2   5   0       14.76       21.91      3.03 o 
  -1   5   0        0.78       -0.60      1.24 o 
   0   5   0       46.11       37.07      2.33 o 
   1   5   0      153.96      139.26      3.86 o 
   2   5   0      370.20      334.81      8.96 o 
   3   5   0        0.94       -1.81      1.81 o 
   4   5   0       98.65       95.78      5.08 o 
   5   5   0        6.26        6.57      1.60 o 
   6   5   0        0.70       -0.39      1.76 o 
   7   5   0       44.63       45.50      3.87 o 
   8   5   0      101.88      104.09      5.65 o 
   9   5   0        7.41        7.61      2.94 o 
  10   5   0        0.87        6.05      3.60 o 
  11   5   0        0.44        6.58      3.31 o 
  12   5   0        9.60        6.52      4.02 o 
  -7   6   0       18.44       18.11      4.32 o 
  -6   6   0      156.70      155.90     11.74 o 
  -5   6   0       19.16       12.69      4.18 o 
  -4   6   0        1.48       -1.62      2.75 o 
  -3   6   0      168.33      167.87      7.11 o 
  -2   6   0       93.20       94.74      7.37 o 
  -1   6   0        7.06       11.33      2.62 o 
   0   6   0        5.38        5.88      1.92 o 
   1   6   0       82.84       98.37      4.18 o 
   2   6   0       34.73       41.82      2.95 o 
   3   6   0        3.26        4.62      2.52 o 
   4   6   0       15.60       18.92      6.19 o 
   5   6   0       69.70       76.62      5.35 o 
   6   6   0        6.06        1.89      2.09 o 
   7   6   0      523.68      511.70     11.43 o 
   8   6   0      102.30      103.80      5.87 o 
   9   6   0      184.73      201.75     11.82 o 
  10   6   0       30.22       32.85      6.03 o 
  11   6   0       12.59       10.60      5.15 o 
  -6   7   0       12.40       13.87      4.21 o 
  -5   7   0       29.40       18.93      4.14 o 
  -4   7   0       19.80       26.86      4.12 o 
  -3   7   0      121.09      112.63      9.25 o 
  -2   7   0        0.11       -2.38      2.38 o 
  -1   7   0        6.81        7.06      2.77 o 
   0   7   0      395.41      380.75     11.10 o 
   1   7   0       18.56       14.28      2.54 o 
   2   7   0       74.42       62.89      4.42 o 
   3   7   0      517.60      536.60     17.29 o 
   4   7   0       38.38       42.28      4.80 o 
   5   7   0        5.36        8.92      3.34 o 
   6   7   0       74.72       73.77      5.63 o 
   7   7   0       67.32       60.44      6.51 o 
   8   7   0      326.04      319.34     13.01 o 
   9   7   0        2.51       -1.61      3.63 o 
  10   7   0        0.31        4.54      6.46 o 
  11   7   0       12.72       11.24      5.33 o 
  -5   8   0        0.13        1.59      3.34 o 
  -4   8   0        8.11        3.95      3.41 o 
  -3   8   0       11.39       17.46      4.66 o 
  -2   8   0      271.34      293.31     10.74 o 
  -1   8   0       25.82       16.17      4.04 o 
   0   8   0       62.33       67.62      9.48 o 
   1   8   0        0.00        0.00      4.65 o 
   2   8   0       59.91       63.75      7.58 o 
   3   8   0       12.47        8.67      3.41 o 
   4   8   0       10.50       14.65      4.47 o 
   5   8   0       48.27       52.74      5.86 o 
   6   8   0      185.51      183.51      9.31 o 
   7   8   0      127.91      135.11      9.43 o 
   8   8   0      245.58      253.25     12.48 o 
   9   8   0       92.20      110.13      9.57 o 
  10   8   0        5.47        4.52      5.07 o 
  -4   9   0        7.47       15.04      5.53 o 
  -3   9   0       25.89       20.41      5.58 o 
  -2   9   0        0.58       -2.00      4.92 o 
  -1   9   0        0.85        1.60      5.10 o 
   0   9   0       69.67       68.85     10.61 o 
   1   9   0        3.28        6.90      5.93 o 
   2   9   0      169.26      163.27     13.15 o 
   3   9   0        7.70        8.17      3.95 o 
   4   9   0       12.37       22.67      4.88 o 
   5   9   0        7.53       10.78      5.18 o 
   6   9   0        0.07        7.12      4.04 o 
   7   9   0       19.36       25.07      5.71 o 
   8   9   0       12.61       12.58      5.09 o 
   9   9   0       10.79       10.20      5.32 o 
  10   9   0        8.88        3.80      4.98 o 
  -2  10   0        0.97       -0.81      5.81 o 
  -1  10   0        2.11        2.53      5.86 o 
   0  10   0       62.15       75.95     12.05 o 
   1  10   0        3.03        5.15      6.31 o 
   2  10   0        6.79       -3.48      4.70 o 
   3  10   0       31.23       27.32      7.71 o 
   4  10   0       41.51       52.64      6.81 o 
   5  10   0        0.19        3.93      3.89 o 
   6  10   0        0.70        3.03      4.18 o 
   7  10   0       10.67       15.28      5.41 o 
   8  10   0      114.07      118.86     15.02 o 
   1  11   0        2.31        6.13      6.77 o 
   2  11   0        2.88        9.98      7.29 o 
   3  11   0        8.55       34.86      9.41 o 
   4  11   0       67.98       84.45     12.04 o 
   5  11   0       74.65       85.86      8.83 o 
   6  11   0       13.78       17.05      5.83 o 
  -8 -10   1      116.89      126.38     15.34 o 
  -7 -10   1       28.80       17.98      9.21 o 
  -6 -10   1        4.91       11.81      4.87 o 
  -5 -10   1       25.09       41.79      9.70 o 
  -4 -10   1        4.38        1.44      7.05 o 
  -3 -10   1        2.89       -0.25      5.20 o 
  -2 -10   1       40.90       25.00      8.35 o 
  -1 -10   1        0.07        3.27      6.01 o 
   0 -10   1        9.27       10.29      6.58 o 
   1 -10   1       28.41       27.78      8.97 o 
  -9  -9   1       53.22       47.36      7.92 o 
  -8  -9   1       52.48       71.73     14.69 o 
  -7  -9   1        0.75        5.83      4.58 o 
  -6  -9   1        5.18       10.91      4.37 o 
  -5  -9   1        3.54        6.57      3.81 o 
  -4  -9   1      176.91      185.88     10.04 o 
  -3  -9   1       85.17       75.76      7.02 o 
  -2  -9   1      200.29      188.35     14.48 o 
  -1  -9   1       73.49       59.51     10.12 o 
   0  -9   1        4.04        8.67      6.30 o 
   1  -9   1        1.62       12.04      6.21 o 
   2  -9   1       11.86       17.39      7.41 o 
   3  -9   1       49.04       47.73      8.20 o 
 -10  -8   1        3.15        6.36      4.94 o 
  -9  -8   1       36.27       42.60     12.56 o 
  -8  -8   1       40.00       51.22      7.48 o 
  -7  -8   1      169.88      191.72     10.79 o 
  -6  -8   1      150.64      166.01      9.68 o 
  -5  -8   1       89.08       77.52      6.89 o 
  -4  -8   1        3.13        4.90      3.44 o 
  -3  -8   1       44.05       44.87      5.54 o 
  -2  -8   1       66.94       62.99      7.98 o 
  -1  -8   1       25.82        8.75      5.25 o 
   0  -8   1        0.95       -1.23      4.09 o 
   1  -8   1        6.19        6.67      5.49 o 
   2  -8   1       23.47       23.08      5.39 o 
   3  -8   1       64.76       56.75      8.02 o 
   4  -8   1       25.45       30.74      6.06 o 
   5  -8   1       18.58       12.85      4.37 o 
 -11  -7   1        1.69        4.45      6.93 o 
 -10  -7   1        9.15       14.14      5.15 o 
  -9  -7   1       75.36       83.06     13.00 o 
  -8  -7   1       15.14        5.72      9.27 o 
  -7  -7   1      153.11      168.11      9.61 o 
  -6  -7   1      513.07      471.03     23.24 o 
  -5  -7   1       16.55       21.03      5.21 o 
  -4  -7   1       30.93       37.42      5.19 o 
  -3  -7   1      246.49      254.12      9.76 o 
  -2  -7   1      207.91      196.75      8.64 o 
  -1  -7   1      868.67      880.43     18.56 o 
   0  -7   1        8.34        6.09      4.55 o 
   1  -7   1       62.84       65.89      4.77 o 
   2  -7   1       11.24       12.24      3.05 o 
   3  -7   1       85.95       84.38      5.96 o 
   4  -7   1        6.00        5.09      4.00 o 
   5  -7   1       11.89       16.07      5.29 o 
   6  -7   1        0.01        0.76      3.23 o 
 -11  -6   1       18.83       15.23      6.48 o 
 -10  -6   1       11.60       16.95      5.50 o 
  -9  -6   1      177.90      174.45     10.49 o 
  -8  -6   1       62.28       76.01      7.22 o 
  -7  -6   1       87.96       84.48      7.18 o 
  -6  -6   1       73.70       64.79      4.50 o 
  -5  -6   1      299.79      280.14     12.13 o 
  -4  -6   1       27.83       25.96      4.09 o 
  -3  -6   1        0.37       -0.16      2.68 o 
  -2  -6   1       62.52       68.50      5.75 o 
  -1  -6   1     1761.30     1799.78     27.09 o 
   0  -6   1       13.84       11.11      2.31 o 
   1  -6   1        5.22        5.85      2.31 o 
   2  -6   1       17.80       15.17      3.43 o 
   3  -6   1      163.67      176.61     10.27 o 
   4  -6   1      733.98      730.91     19.87 o 
   5  -6   1        1.27       -0.13      2.99 o 
   6  -6   1       81.81       80.34      6.36 o 
   7  -6   1        8.52        5.04      4.78 o 
 -11  -5   1        4.94        8.80      6.83 o 
 -10  -5   1        4.91        6.20      9.33 o 
  -9  -5   1        9.79        5.36      2.71 o 
  -8  -5   1      238.71      230.07      7.81 o 
  -7  -5   1      138.90      145.13      5.91 o 
  -6  -5   1      549.52      544.31      8.88 o 
  -5  -5   1      818.49      782.86     15.90 o 
  -4  -5   1        0.23        0.91      2.40 o 
  -3  -5   1       44.42       39.92      3.84 o 
  -2  -5   1        2.91        6.24      1.66 o 
  -1  -5   1        3.87        3.62      1.75 o 
   0  -5   1      209.19      206.85      5.56 o 
   1  -5   1       17.03       14.18      1.92 o 
   2  -5   1       61.02       56.38      3.98 o 
   3  -5   1       11.90       12.18      3.53 o 
   4  -5   1        7.68        2.65      3.25 o 
   5  -5   1       52.49       47.97      4.72 o 
   6  -5   1       15.07       12.21      3.25 o 
   7  -5   1       52.25       63.22      5.85 o 
   8  -5   1        5.66        6.58      5.05 o 
 -12  -4   1        3.53       -2.33      3.30 o 
 -11  -4   1        2.42        5.89      3.45 o 
 -10  -4   1       78.59       90.47      6.20 o 
  -9  -4   1       70.06       69.49      5.19 o 
  -8  -4   1      321.20      320.45     14.45 o 
  -7  -4   1      287.05      280.99      7.96 o 
  -6  -4   1        0.27        5.49      1.57 o 
  -5  -4   1       13.14       16.42      1.83 o 
  -4  -4   1        7.46        4.81      1.47 o 
  -3  -4   1      136.12      162.34      6.08 o 
  -2  -4   1       28.09       27.78      1.82 o 
  -1  -4   1     3071.17     3231.13     32.98 o 
   0  -4   1     2156.19     2328.41     22.08 o 
   1  -4   1       51.22       48.83      2.57 o 
   2  -4   1        1.33        2.22      1.30 o 
   3  -4   1       12.80       11.04      2.58 o 
   4  -4   1       20.06       16.66      3.56 o 
   5  -4   1      229.25      231.36      9.16 o 
   6  -4   1        4.16        2.85      3.44 o 
   7  -4   1       42.28       34.74      4.44 o 
   8  -4   1        0.52       -1.87      3.34 o 
   9  -4   1       11.37       10.67      5.50 o 
 -12  -3   1       25.15       27.20      4.94 o 
 -11  -3   1        1.24        2.67      3.22 o 
 -10  -3   1      166.42      164.23      7.62 o 
  -9  -3   1      123.16      131.36      6.60 o 
  -8  -3   1       10.33       12.51      4.55 o 
  -7  -3   1       12.25       13.80      3.31 o 
  -6  -3   1       15.35       17.99      1.96 o 
  -5  -3   1     1009.90     1038.57     12.63 o 
  -4  -3   1       61.45       59.71      4.02 o 
  -3  -3   1      227.94      230.21      8.07 o 
  -2  -3   1       69.23       74.23      9.62 o 
  -1  -3   1      702.39      678.81      8.81 o 
   0  -3   1      257.47      277.37      4.69 o 
   1  -3   1        6.88       13.50      1.58 o 
   2  -3   1      356.37      368.31      5.93 o 
   3  -3   1       34.81       32.49      2.81 o 
   4  -3   1       22.72       33.35      3.20 o 
   5  -3   1        4.77        4.65      2.80 o 
   6  -3   1       78.58       78.94      5.12 o 
   7  -3   1      262.36      253.39      8.50 o 
   8  -3   1       58.75       61.77      7.16 o 
   9  -3   1       90.65       77.58     16.40 o 
 -12  -2   1       63.30       97.82      9.31 o 
 -11  -2   1        4.78        2.99      3.25 o 
 -10  -2   1        0.54        1.05      3.11 o 
  -9  -2   1       51.01       55.60      7.79 o 
  -8  -2   1       13.86       15.25      3.60 o 
  -7  -2   1      280.59      269.72      5.84 o 
  -6  -2   1       27.11       29.53      2.17 o 
  -5  -2   1        1.10        1.76      1.14 o 
  -4  -2   1      123.63      135.54      4.19 o 
  -3  -2   1       10.66        7.23      1.14 o 
  -2  -2   1       16.23       10.13      1.34 o 
  -1  -2   1      408.26      399.12      7.72 o 
   0  -2   1    11760.57    11282.90     88.40 o 
   1  -2   1       74.84       65.58      2.19 o 
   2  -2   1      107.94      104.94      2.85 o 
   3  -2   1       45.97       50.72      2.76 o 
   4  -2   1      108.48      113.09      5.14 o 
   5  -2   1       25.84       28.82      2.36 o 
   6  -2   1        3.18       -2.27      2.27 o 
   7  -2   1      416.19      405.82     10.06 o 
   8  -2   1        0.06       -3.18      4.24 o 
   9  -2   1       84.43       68.12     18.23 o 
  10  -2   1       66.51       75.14      8.79 o 
 -11  -1   1       11.01       19.19      5.38 o 
 -10  -1   1       21.13       17.59      3.92 o 
  -9  -1   1       57.80       70.56      5.31 o 
  -8  -1   1       18.44       23.22      3.54 o 
  -7  -1   1        1.26       -0.02      1.61 o 
  -6  -1   1       17.42       16.60      1.93 o 
  -5  -1   1       35.03       33.10      2.11 o 
  -4  -1   1      200.52      180.38      3.85 o 
  -3  -1   1      219.18      222.63      3.86 o 
  -2  -1   1       95.36       77.94      2.18 o 
  -1  -1   1      433.82      432.81      7.29 o 
   0  -1   1       32.37       33.99      1.34 o 
   1  -1   1     1566.65     1497.08     13.54 o 
   2  -1   1        0.28        0.00      0.93 o 
   3  -1   1       18.83       15.53      1.49 o 
   4  -1   1       18.67       14.35      1.63 o 
   5  -1   1      547.89      513.74      7.94 o 
   6  -1   1       93.16       99.32      5.90 o 
   7  -1   1        4.84        6.52      2.03 o 
   8  -1   1       11.75        7.82      4.87 o 
   9  -1   1      122.50      101.62      8.20 o 
  10  -1   1       44.49       37.59      6.29 o 
  11  -1   1        9.15       15.54      5.35 o 
 -11   0   1       29.19       42.74     14.53 o 
 -10   0   1       57.07       63.06      7.20 o 
  -9   0   1        7.46       10.17      8.38 o 
  -8   0   1      345.61      333.70      9.22 o 
  -7   0   1      183.99      168.68      5.02 o 
  -6   0   1      178.10      189.58      4.82 o 
  -5   0   1       19.25       17.33      1.84 o 
  -4   0   1       19.35       22.93      1.81 o 
  -3   0   1      396.65      392.39      5.44 o 
  -2   0   1     1312.21     1211.25     14.79 o 
  -1   0   1        0.29       -0.03      0.48 o 
   0   0   1      858.39      804.23     10.36 o 
   1   0   1       49.73       57.67      1.95 o 
   2   0   1      185.48      169.57      3.09 o 
   3   0   1      646.01      597.00      7.69 o 
   4   0   1      111.54      118.77      3.23 o 
   5   0   1       21.18       30.17      2.06 o 
   6   0   1      325.80      311.91      6.90 o 
   7   0   1      602.94      568.20     11.58 o 
   8   0   1      119.27      118.34      5.90 o 
   9   0   1        9.95        9.90      3.96 o 
  10   0   1        1.83       -3.02      3.02 o 
  11   0   1        1.26        3.16      4.60 o 
 -11   1   1        0.20       -0.02      5.77 o 
 -10   1   1        7.13        7.36      8.33 o 
  -9   1   1      218.01      196.70     10.24 o 
  -8   1   1       80.76       77.80     11.79 o 
  -7   1   1        7.30        4.98      1.90 o 
  -6   1   1      121.71      128.23      4.43 o 
  -5   1   1      162.99      162.86      4.25 o 
  -4   1   1     1982.37     2049.79     24.54 o 
  -3   1   1       68.87       64.85      2.35 o 
  -2   1   1       65.70       53.59      1.95 o 
  -1   1   1       86.96       78.85      1.79 o 
   0   1   1      122.91      114.00      2.55 o 
   1   1   1      449.77      437.49      5.47 o 
   2   1   1      695.15      729.55      9.10 o 
   3   1   1       11.74        9.60      1.54 o 
   4   1   1        6.99        4.86      1.02 o 
   5   1   1      144.33      137.76      4.87 o 
   6   1   1       10.99        8.52      2.59 o 
   7   1   1      579.64      572.33     11.58 o 
   8   1   1        0.01        3.04      2.76 o 
   9   1   1       79.30       70.14      5.20 o 
  10   1   1       31.65       29.60     12.94 o 
  11   1   1       15.84        6.43      4.57 o 
 -10   2   1        0.08        7.16      5.03 o 
  -9   2   1        1.31        0.28      3.99 o 
  -8   2   1        5.58       -2.84      7.68 o 
  -7   2   1      104.61       93.58      5.30 o 
  -6   2   1       44.60       59.53      3.14 o 
  -5   2   1        0.11        0.13      1.28 o 
  -4   2   1      112.23      121.22      4.63 o 
  -3   2   1      151.91      174.60      4.98 o 
  -2   2   1       11.12        8.59      1.54 o 
  -1   2   1      222.28      216.00      4.41 o 
   0   2   1     1281.01     1209.54     12.90 o 
   1   2   1      800.41      764.23     24.10 o 
   2   2   1       70.87       80.52      2.17 o 
   3   2   1      293.60      265.67      6.43 o 
   4   2   1        0.00        1.13      2.10 o 
   5   2   1       74.36       70.35      3.99 o 
   6   2   1       42.29       37.89      6.17 o 
   7   2   1      172.64      166.92      6.24 o 
   8   2   1      441.32      417.03     10.50 o 
   9   2   1        9.03       11.93      3.10 o 
  10   2   1      301.35      298.07     10.03 o 
  11   2   1       81.93       86.80      6.96 o 
  12   2   1        4.04       12.50      5.14 o 
 -10   3   1        3.40        2.78      8.32 o 
  -9   3   1       74.82       72.67     27.56 o 
  -8   3   1      722.83      685.89     14.74 o 
  -7   3   1       12.43       11.49      3.17 o 
  -6   3   1      167.90      153.63      6.42 o 
  -5   3   1       26.09       26.75      3.27 o 
  -4   3   1       17.98       23.21      2.82 o 
  -3   3   1      135.65      124.58      4.66 o 
  -2   3   1       76.75       82.96      3.63 o 
  -1   3   1      296.82      312.14      6.06 o 
   0   3   1        2.44        2.46      0.99 o 
   1   3   1     1132.55     1180.53     16.97 o 
   2   3   1     1546.03     1508.43     39.26 o 
   3   3   1       11.60       14.90      1.33 o 
   4   3   1        8.40        6.62      1.96 o 
   5   3   1       48.05       50.66      3.24 o 
   6   3   1       13.28       11.53      2.25 o 
   7   3   1       95.93      101.57      5.14 o 
   8   3   1      372.68      354.50      9.63 o 
   9   3   1       14.32       10.92      3.18 o 
  10   3   1       54.95       50.75      5.15 o 
  11   3   1       13.28        7.72      3.85 o 
  12   3   1        0.88        2.57      3.95 o 
  -9   4   1       23.46       24.32      6.24 o 
  -8   4   1        0.59        0.70      4.05 o 
  -7   4   1        4.82        0.56      2.77 o 
  -6   4   1      133.75      118.80      6.32 o 
  -5   4   1       17.44       14.33      3.46 o 
  -4   4   1       75.35       74.86      4.58 o 
  -3   4   1      263.22      280.87     14.71 o 
  -2   4   1        3.10        4.55      1.90 o 
  -1   4   1      611.23      671.17      8.36 o 
   0   4   1        0.32       -0.78      1.07 o 
   1   4   1      688.94      701.89     12.49 o 
   2   4   1      781.38      776.59     13.51 o 
   3   4   1      259.03      267.96      8.30 o 
   4   4   1      279.86      327.36      5.59 o 
   5   4   1        0.01        0.13      1.13 o 
   6   4   1      209.46      236.84      6.94 o 
   7   4   1      452.31      425.60     10.03 o 
   8   4   1      115.06      115.69      5.88 o 
   9   4   1       76.51       77.26      5.49 o 
  10   4   1        0.10       -0.40      3.36 o 
  11   4   1      302.90      317.03     11.02 o 
  12   4   1       26.25       30.60      5.22 o 
  -8   5   1      161.30      162.13     10.08 o 
  -7   5   1        0.88        1.74      4.10 o 
  -6   5   1       12.24       18.99      3.82 o 
  -5   5   1       25.25       24.95      5.27 o 
  -4   5   1      176.74      179.51      6.96 o 
  -3   5   1      211.38      205.68      7.00 o 
  -2   5   1       58.71       51.51      3.73 o 
  -1   5   1        6.91        5.96      1.31 o 
   0   5   1       40.68       43.39      2.40 o 
   1   5   1      106.58      118.22      5.17 o 
   2   5   1      909.68     1025.84     17.61 o 
   3   5   1      896.42      909.50     16.00 o 
   4   5   1      281.43      309.42     14.19 o 
   5   5   1        1.58        1.08      1.40 o 
   6   5   1      258.24      243.32      5.33 o 
   7   5   1      158.48      154.14      6.25 o 
   8   5   1      354.31      381.26     10.20 o 
   9   5   1      100.56      101.94      6.08 o 
  10   5   1       71.75       63.70      5.60 o 
  11   5   1       14.87       21.85      4.32 o 
  12   5   1       13.06       12.10      5.18 o 
  -8   6   1       69.20       77.25      7.07 o 
  -7   6   1        1.45       -3.04      3.04 o 
  -6   6   1        1.11        0.03      4.54 o 
  -5   6   1      162.85      158.25      7.48 o 
  -4   6   1       51.12       52.76      4.81 o 
  -3   6   1       74.13       72.47      9.40 o 
  -2   6   1        1.84        0.44      2.26 o 
  -1   6   1       69.70       68.96      4.28 o 
   0   6   1       92.41      107.39      5.01 o 
   1   6   1       73.34       78.05      3.84 o 
   2   6   1      245.94      286.29      8.86 o 
   3   6   1       30.40       33.10      5.66 o 
   4   6   1       62.25       59.85      4.60 o 
   5   6   1       25.28       32.08      6.62 o 
   6   6   1        6.95        6.99      2.01 o 
   7   6   1      199.66      221.93      8.37 o 
   8   6   1      337.81      344.54     13.16 o 
   9   6   1       83.07       81.02      5.75 o 
  10   6   1       54.19       48.18      5.19 o 
  11   6   1       12.73       15.02      4.10 o 
  -7   7   1       77.83      102.41      8.53 o 
  -6   7   1        1.61        1.76      3.54 o 
  -5   7   1        0.23       -2.49      2.49 o 
  -4   7   1       45.17       38.21      5.89 o 
  -3   7   1      239.37      227.84     11.13 o 
  -2   7   1      155.48      145.65      6.61 o 
  -1   7   1       26.30       30.50      3.73 o 
   0   7   1       70.64       64.83      5.29 o 
   1   7   1        1.72        2.98      2.06 o 
   2   7   1      309.09      304.23     10.21 o 
   3   7   1      651.73      628.28     16.42 o 
   4   7   1       13.25       12.45      3.41 o 
   5   7   1       31.21       33.19      4.30 o 
   6   7   1      158.66      168.08      6.48 o 
   7   7   1      894.16      881.20     26.55 o 
   8   7   1       34.04       35.44      4.60 o 
   9   7   1       17.02        3.36      6.27 o 
  10   7   1        1.75        7.89      4.50 o 
  11   7   1       31.28       31.59      6.71 o 
  -5   8   1        0.17        2.34      3.91 o 
  -4   8   1       14.67       10.91      3.97 o 
  -3   8   1        0.02        3.68      3.11 o 
  -2   8   1       85.35       92.41      6.17 o 
  -1   8   1       31.55       32.71      4.98 o 
   0   8   1       21.75       22.76      5.45 o 
   1   8   1       55.26       49.20      5.19 o 
   2   8   1       75.91       78.77      4.54 o 
   3   8   1      244.04      236.83      7.42 o 
   4   8   1      174.99      172.99      8.43 o 
   5   8   1       38.68       48.74      5.33 o 
   6   8   1       65.69       60.59      5.76 o 
   7   8   1        0.78        1.09      3.23 o 
   8   8   1      208.63      203.42     10.88 o 
   9   8   1        0.00        1.17      4.88 o 
  10   8   1        5.55        5.25      4.85 o 
  11   8   1       74.80      117.06     23.82 o 
  -4   9   1        9.92       11.51      4.05 o 
  -3   9   1       25.98       29.92      4.19 o 
  -2   9   1        0.87       -1.54      5.33 o 
  -1   9   1       32.54       32.73      4.46 o 
   0   9   1       81.25       89.60     10.77 o 
   1   9   1        0.60        1.41      4.83 o 
   2   9   1       37.82       27.08      7.24 o 
   3   9   1      125.82      125.79      7.84 o 
   4   9   1      126.95      116.24      7.73 o 
   5   9   1       65.51       73.68      6.70 o 
   6   9   1        5.38        1.64      6.98 o 
   7   9   1       81.36       89.40      8.37 o 
   8   9   1       24.81       34.30      7.45 o 
   9   9   1        2.79        0.17      5.32 o 
  10   9   1        3.24        5.72      5.03 o 
  -2  10   1        3.20       -4.51      4.51 o 
  -1  10   1       11.04        9.43      6.16 o 
   0  10   1       13.94       28.84      8.25 o 
   1  10   1       54.70       47.91      9.65 o 
   2  10   1        0.03        0.00      5.25 o 
   3  10   1        6.47        2.37      4.97 o 
   4  10   1       36.53       41.96      6.90 o 
   5  10   1       24.18       20.68      9.22 o 
   6  10   1        1.49        4.58      3.83 o 
   7  10   1        3.04        8.15      4.83 o 
   8  10   1        3.22        4.99      7.29 o 
   9  10   1       14.91       21.08      6.11 o 
   0  11   1       78.49       88.90     13.18 o 
   1  11   1        3.11        0.88      5.64 o 
   2  11   1        2.29       -0.98      5.86 o 
   3  11   1        1.95        1.30      5.02 o 
   4  11   1        0.71       -0.67      6.06 o 
   5  11   1        0.20        1.70      5.87 o 
   6  11   1       12.40        7.36      7.64 o 
   7  11   1       43.95       58.57      8.27 o 
  -6 -10   2        5.85        3.07      7.89 o 
  -5 -10   2       12.25       16.35      6.92 o 
  -4 -10   2       46.34       44.64     10.35 o 
  -3 -10   2       19.84       26.63      8.52 o 
  -2 -10   2       14.22       22.98      8.59 o 
  -1 -10   2        0.41        3.33      5.74 o 
  -8  -9   2        7.02       15.92      5.42 o 
  -7  -9   2      131.26      143.25     16.28 o 
  -6  -9   2      112.53      121.13      8.91 o 
  -5  -9   2       17.99       27.87      5.58 o 
  -4  -9   2       14.03       15.97      4.65 o 
  -3  -9   2        4.32       -0.79      3.46 o 
  -2  -9   2        1.24       -3.50      4.81 o 
  -1  -9   2       16.09       19.58      7.07 o 
   0  -9   2        0.23       -3.79      3.87 o 
   1  -9   2       12.20       17.20      7.39 o 
   2  -9   2        0.32       -5.10      5.10 o 
 -10  -8   2       44.08       75.23     12.59 o 
  -9  -8   2       51.77       45.83      7.18 o 
  -8  -8   2      118.97      131.40     10.19 o 
  -7  -8   2       21.98       20.42      4.00 o 
  -6  -8   2       44.58       46.88      6.17 o 
  -5  -8   2       54.36       51.36     15.99 o 
  -4  -8   2        9.68        2.99      3.41 o 
  -3  -8   2        0.05        0.78      3.26 o 
  -2  -8   2        4.30        6.97      5.08 o 
  -1  -8   2       73.30       89.28     10.87 o 
   0  -8   2       75.40       58.68      9.71 o 
   1  -8   2       46.23       34.63      8.40 o 
   2  -8   2       15.25       15.55      6.58 o 
   3  -8   2       13.76       10.93      8.11 o 
   4  -8   2       30.58       37.15      7.95 o 
 -10  -7   2        0.01        0.73      4.51 o 
  -9  -7   2       25.91       37.44      6.72 o 
  -8  -7   2       95.25       91.31      8.34 o 
  -7  -7   2      151.16      151.31     10.67 o 
  -6  -7   2       37.76       50.87      5.85 o 
  -5  -7   2       95.53      101.15      7.23 o 
  -4  -7   2       51.07       47.79      5.53 o 
  -3  -7   2        0.25       -2.49      3.44 o 
  -2  -7   2      175.83      169.33      8.27 o 
  -1  -7   2      224.93      218.32      9.23 o 
   0  -7   2       20.62       19.95      6.01 o 
   1  -7   2      103.54      120.81     11.70 o 
   2  -7   2        5.01        2.73      3.65 o 
   3  -7   2      143.01      117.04     12.07 o 
   4  -7   2        6.66        7.20      3.33 o 
   5  -7   2       14.56       12.84      5.01 o 
 -11  -6   2        0.01       -4.27      4.27 o 
 -10  -6   2        0.24        1.01      4.15 o 
  -9  -6   2        0.00        0.49      3.78 o 
  -8  -6   2       19.14       18.24      9.20 o 
  -7  -6   2      373.55      377.29     10.15 o 
  -6  -6   2      116.18      110.88      5.82 o 
  -5  -6   2      321.45      298.15     17.58 o 
  -4  -6   2      116.12      122.07      7.18 o 
  -3  -6   2        0.86       -1.52      2.49 o 
  -2  -6   2        4.97        2.97      4.70 o 
  -1  -6   2       49.69       65.52      5.40 o 
   0  -6   2       14.72       15.97      5.34 o 
   1  -6   2        2.88        1.05      2.34 o 
   2  -6   2       98.79      100.04      5.62 o 
   3  -6   2       10.13       12.94      3.14 o 
   4  -6   2      233.09      233.75      8.59 o 
   5  -6   2        7.41        5.98      3.31 o 
   6  -6   2      110.04      111.64      7.34 o 
 -11  -5   2        0.39       -3.93      4.08 o 
 -10  -5   2        3.16        5.11      4.67 o 
  -9  -5   2        1.12        2.85      3.98 o 
  -8  -5   2      117.73      107.90     13.29 o 
  -7  -5   2        9.92       13.82      3.02 o 
  -6  -5   2       24.14       18.33      4.36 o 
  -5  -5   2       14.60        9.41      5.09 o 
  -4  -5   2        7.26       12.39      3.22 o 
  -3  -5   2      117.71      127.83      6.62 o 
  -2  -5   2       42.24       40.25      4.16 o 
  -1  -5   2       15.74       10.06      1.82 o 
   0  -5   2      251.04      275.56      6.63 o 
   1  -5   2      129.98      133.93      5.68 o 
   2  -5   2        0.02       -0.36      2.02 o 
   3  -5   2       66.89       70.34      7.41 o 
   4  -5   2       38.45       38.76      5.90 o 
   5  -5   2       20.85       25.50      3.96 o 
   6  -5   2       18.85       25.73      7.43 o 
   7  -5   2        8.32       15.73      4.17 o 
   8  -5   2       33.95       32.05      6.74 o 
 -11  -4   2       16.78       16.66      5.38 o 
 -10  -4   2       14.22       10.92      4.48 o 
  -9  -4   2        0.15        0.40      2.42 o 
  -8  -4   2       69.95       61.79      4.52 o 
  -7  -4   2      257.47      252.61      9.33 o 
  -6  -4   2       31.56       33.71      2.61 o 
  -5  -4   2       29.83       28.30      2.71 o 
  -4  -4   2        1.07        1.34      2.27 o 
  -3  -4   2        7.00       11.73      2.61 o 
  -2  -4   2       15.02       15.96      2.93 o 
  -1  -4   2      439.91      461.68      7.47 o 
   0  -4   2     1173.83     1089.72     14.23 o 
   1  -4   2       79.77       82.36      3.33 o 
   2  -4   2       58.98       52.32      2.85 o 
   3  -4   2        0.32        0.26      1.57 o 
   4  -4   2       34.66       35.05      3.76 o 
   5  -4   2       59.73       66.28      4.94 o 
   6  -4   2        0.16       -1.61      2.28 o 
   7  -4   2      232.12      231.67     17.58 o 
   8  -4   2        2.26       11.01      5.00 o 
 -11  -3   2       32.76       34.02      4.84 o 
 -10  -3   2       18.34       26.76      6.18 o 
  -9  -3   2      327.66      285.48      9.13 o 
  -8  -3   2       15.56       22.63      3.42 o 
  -7  -3   2      505.29      472.27     12.05 o 
  -6  -3   2       22.63       20.36      2.20 o 
  -5  -3   2       25.00       27.53      2.13 o 
  -4  -3   2       13.24       17.52      1.64 o 
  -3  -3   2       30.20       26.17      3.08 o 
  -2  -3   2      671.40      690.03     13.16 o 
  -1  -3   2      292.09      332.41      5.44 o 
   0  -3   2      363.16      352.38      5.61 o 
   1  -3   2      643.77      625.18      9.63 o 
   2  -3   2        1.11        1.00      1.47 o 
   3  -3   2      244.56      251.48      5.39 o 
   4  -3   2       33.67       34.79      3.14 o 
   5  -3   2      788.73      776.34     14.34 o 
   6  -3   2        4.49        5.85      2.79 o 
   7  -3   2       11.19        9.34      3.97 o 
   8  -3   2       80.74       83.82      8.13 o 
   9  -3   2       13.40       10.62      4.97 o 
 -11  -2   2        0.01        0.66      3.03 o 
 -10  -2   2        5.06        5.67      3.19 o 
  -9  -2   2       10.41       12.74      3.27 o 
  -8  -2   2       23.06       21.35      3.38 o 
  -7  -2   2       34.08       35.85      2.83 o 
  -6  -2   2       96.87      103.39      3.74 o 
  -5  -2   2      336.11      367.48      6.38 o 
  -4  -2   2     1256.66     1269.48     15.30 o 
  -3  -2   2      571.98      539.80      8.07 o 
  -2  -2   2        2.90        2.48      1.65 o 
  -1  -2   2      594.28      564.38     10.56 o 
   0  -2   2      521.51      527.25      6.63 o 
   1  -2   2     1511.61     1523.12     15.04 o 
   2  -2   2        6.59        6.03      1.31 o 
   3  -2   2        1.72        2.23      1.23 o 
   4  -2   2      123.72      121.39      5.07 o 
   5  -2   2       61.75       65.29      3.28 o 
   6  -2   2       10.90       11.15      2.62 o 
   7  -2   2      130.62      132.64      6.22 o 
   8  -2   2       40.73       43.02      6.20 o 
   9  -2   2        2.72        2.11      3.86 o 
  10  -2   2      219.13      258.56     13.59 o 
 -11  -1   2        0.40        2.42      4.52 o 
 -10  -1   2       15.02       16.87      4.14 o 
  -9  -1   2      320.25      284.54      9.17 o 
  -8  -1   2      212.36      205.96      7.38 o 
  -7  -1   2        0.41        0.21      1.93 o 
  -6  -1   2       28.54       26.72      2.36 o 
  -5  -1   2      171.62      171.56      4.29 o 
  -4  -1   2      762.00      783.60      9.56 o 
  -3  -1   2        2.85        1.01      1.04 o 
  -2  -1   2       71.41       69.80      2.47 o 
  -1  -1   2      408.21      408.10      7.96 o 
   0  -1   2     1598.78     1596.91     14.52 o 
   1  -1   2     3762.71     3764.82     31.54 o 
   2  -1   2      340.67      350.47      5.37 o 
   3  -1   2      110.93      109.61      3.26 o 
   4  -1   2       55.53       51.44      4.15 o 
   5  -1   2      468.90      457.30      7.69 o 
   6  -1   2      207.05      210.66      6.03 o 
   7  -1   2      256.25      248.64      9.29 o 
   8  -1   2       75.23       76.91     12.36 o 
   9  -1   2       10.71       13.50     11.79 o 
  10  -1   2       31.24       32.50     14.45 o 
 -11   0   2       51.24       73.42     10.24 o 
 -10   0   2       99.03      104.65      8.60 o 
  -9   0   2        8.98        2.58      2.84 o 
  -8   0   2      327.93      306.84      9.00 o 
  -7   0   2       66.82       77.43      3.76 o 
  -6   0   2      228.72      239.54      5.60 o 
  -5   0   2       94.19       92.86      3.66 o 
  -4   0   2     2237.35     2409.70     26.46 o 
  -3   0   2      199.50      193.27      3.82 o 
  -2   0   2        9.99        6.29      1.08 o 
  -1   0   2      547.10      560.41      9.21 o 
   0   0   2      178.41      173.85      3.32 o 
   1   0   2    17437.55    16554.03    163.02 o 
   2   0   2      411.42      387.30      5.34 o 
   3   0   2        1.65        1.02      1.00 o 
   4   0   2        0.12        1.30      1.34 o 
   5   0   2      301.01      290.20      5.61 o 
   6   0   2       66.02       70.73      3.19 o 
   7   0   2      193.16      192.74      6.89 o 
   8   0   2      146.63      153.75      6.49 o 
   9   0   2       73.57       85.02      7.78 o 
  10   0   2       75.84       85.30      8.31 o 
  11   0   2       53.71       64.59      8.46 o 
 -11   1   2        0.82        1.49      4.63 o 
 -10   1   2        1.56       -0.21      3.72 o 
  -9   1   2        1.12        0.77      3.44 o 
  -8   1   2       96.02       74.84      6.65 o 
  -7   1   2        0.03       -1.76      1.76 o 
  -6   1   2      116.42      120.00      4.14 o 
  -5   1   2        8.28       10.66      1.78 o 
  -4   1   2      560.02      622.96      8.39 o 
  -3   1   2        0.63        1.02      1.06 o 
  -2   1   2       10.25        9.21      1.17 o 
  -1   1   2      290.71      294.31      4.03 o 
   0   1   2      476.40      451.11      7.61 o 
   1   1   2    12668.64    12096.93    148.58 o 
   2   1   2     8166.95     7884.60     62.43 o 
   3   1   2      681.43      669.49      8.59 o 
   4   1   2       55.72       60.80      2.20 o 
   5   1   2        4.89        4.50      1.16 o 
   6   1   2      793.50      774.15     17.26 o 
   7   1   2      229.85      222.05      7.28 o 
   8   1   2       40.16       38.97      4.10 o 
   9   1   2      242.03      244.70      8.58 o 
  10   1   2      239.85      255.95     12.02 o 
  11   1   2       14.13       14.19     11.29 o 
 -10   2   2        1.01        3.08      4.36 o 
  -9   2   2       59.88       53.21      6.78 o 
  -8   2   2      149.55      138.61      6.45 o 
  -7   2   2       19.95       24.88      4.64 o 
  -6   2   2        0.20        1.66      1.69 o 
  -5   2   2      198.30      205.79      4.92 o 
  -4   2   2       49.64       61.93      4.12 o 
  -3   2   2       91.33      102.06      3.04 o 
  -2   2   2        4.16        5.92      1.13 o 
  -1   2   2       21.85       30.34      2.55 o 
   0   2   2       55.63       56.24      2.13 o 
   1   2   2     2790.67     2669.10     32.41 o 
   2   2   2     2120.12     2038.43     24.13 o 
   3   2   2      323.53      327.33      6.22 o 
   4   2   2       18.21       15.56      2.07 o 
   5   2   2        0.03        2.26      1.62 o 
   6   2   2        1.72        3.18      1.98 o 
   7   2   2      713.64      694.49     18.67 o 
   8   2   2       86.87       89.55      5.58 o 
   9   2   2       50.76       45.83      4.64 o 
  10   2   2       30.65       34.28      7.88 o 
  11   2   2       11.55        1.60      3.73 o 
 -10   3   2       10.58        6.68      5.08 o 
  -9   3   2        0.44        2.66      4.16 o 
  -8   3   2        0.12        1.92      2.80 o 
  -7   3   2       49.26       50.72      4.57 o 
  -6   3   2       19.03       18.98      3.49 o 
  -5   3   2      148.02      142.43      6.03 o 
  -4   3   2      235.29      254.59      9.44 o 
  -3   3   2      204.12      207.83      5.79 o 
  -2   3   2      168.19      191.21      5.42 o 
  -1   3   2      299.77      310.34      4.72 o 
   0   3   2       95.23       85.00      3.53 o 
   1   3   2        0.24        1.75      1.60 o 
   2   3   2      388.14      383.74      7.76 o 
   3   3   2     1068.00     1081.90     11.33 o 
   4   3   2      357.35      383.67      7.58 o 
   5   3   2        7.84        8.66      1.97 o 
   6   3   2      909.57      874.51     14.22 o 
   7   3   2      179.34      181.61      7.47 o 
   8   3   2      153.99      130.92      6.21 o 
   9   3   2       22.85       20.66      3.75 o 
  10   3   2        5.52        7.34      3.35 o 
  11   3   2       45.96       42.56      5.34 o 
  12   3   2       18.27       12.38      5.12 o 
  -9   4   2       29.84       38.11      6.88 o 
  -8   4   2        0.23       -1.98      4.23 o 
  -7   4   2       66.07       73.52      5.63 o 
  -6   4   2      580.34      562.76     12.57 o 
  -5   4   2       14.49       12.35      4.59 o 
  -4   4   2      315.78      312.43      8.20 o 
  -3   4   2      236.29      245.28      6.82 o 
  -2   4   2      172.25      170.71      5.95 o 
  -1   4   2      244.19      277.39      4.76 o 
   0   4   2        0.13        0.45      1.09 o 
   1   4   2       97.58      106.62      5.58 o 
   2   4   2        4.76        3.96      1.89 o 
   3   4   2      393.61      431.61      9.20 o 
   4   4   2      510.79      538.30      7.51 o 
   5   4   2      216.71      202.54      4.44 o 
   6   4   2       74.99       88.87      4.60 o 
   7   4   2       13.27       10.35      2.70 o 
   8   4   2      650.34      639.18     13.36 o 
   9   4   2      334.28      352.41     10.33 o 
  10   4   2       38.11       38.40      4.91 o 
  11   4   2       26.32       19.82      4.42 o 
  12   4   2       15.60        7.46      3.92 o 
  -9   5   2        0.09        0.03      4.61 o 
  -8   5   2       11.29       11.41      3.81 o 
  -7   5   2      121.92      135.69      7.42 o 
  -6   5   2        0.24        3.92      2.87 o 
  -5   5   2      135.15      141.80      6.67 o 
  -4   5   2        1.54       -0.86      2.38 o 
  -3   5   2        6.54        5.61      2.39 o 
  -2   5   2       56.18       54.83      3.71 o 
  -1   5   2        2.06        0.39      1.08 o 
   0   5   2        9.56       15.51      1.73 o 
   1   5   2        9.55        9.14      2.24 o 
   2   5   2      463.68      520.80     25.56 o 
   3   5   2       67.03       57.85     11.10 o 
   4   5   2       17.37       18.57      2.64 o 
   5   5   2        9.21        8.12      1.99 o 
   6   5   2        2.91        1.00      2.11 o 
   7   5   2      192.44      179.33      6.83 o 
   8   5   2       53.82       55.64      5.32 o 
   9   5   2       42.71       46.73      6.95 o 
  10   5   2      302.92      307.97     10.40 o 
  11   5   2        2.99        0.67      3.05 o 
  12   5   2        1.26        3.00      3.82 o 
  -8   6   2       22.52       31.22      5.55 o 
  -7   6   2        0.94       -0.31      3.05 o 
  -6   6   2      165.47      146.99      7.79 o 
  -5   6   2       59.66       50.82      4.99 o 
  -4   6   2        0.31        0.06      2.55 o 
  -3   6   2        0.65       -1.78      2.85 o 
  -2   6   2       10.01       10.36      4.13 o 
  -1   6   2      149.07      147.82      3.97 o 
   0   6   2        4.88        5.66      2.56 o 
   1   6   2       43.33       43.10      4.55 o 
   2   6   2       30.40       29.47      3.50 o 
   3   6   2      337.32      349.63      9.83 o 
   4   6   2       17.80       14.96      3.10 o 
   5   6   2       88.78       92.80      5.80 o 
   6   6   2        0.01        1.31      2.11 o 
   7   6   2       98.92      110.44      9.51 o 
   8   6   2       93.40       93.73      6.02 o 
   9   6   2       20.95       20.61      4.38 o 
  10   6   2        0.64       -2.05      3.03 o 
  11   6   2       87.62      101.20      7.19 o 
  -7   7   2       38.70       51.00      6.35 o 
  -6   7   2       22.74       17.89      4.35 o 
  -5   7   2        6.32        5.40      3.34 o 
  -4   7   2      312.07      293.42      9.81 o 
  -3   7   2       19.43       18.92      4.20 o 
  -2   7   2      423.50      397.43     10.38 o 
  -1   7   2      465.67      468.59     13.92 o 
   0   7   2       18.63       23.42      2.75 o 
   1   7   2      209.40      209.45      6.20 o 
   2   7   2       62.97       67.33      5.13 o 
   3   7   2      251.97      270.97      9.37 o 
   4   7   2      158.19      185.72      7.75 o 
   5   7   2       32.90       35.91      4.42 o 
   6   7   2       62.02       63.16      6.06 o 
   7   7   2      163.86      163.06     15.01 o 
   8   7   2       79.79       80.31      5.66 o 
   9   7   2        0.61        2.23      2.90 o 
  10   7   2       92.90       95.01      6.81 o 
  11   7   2       83.83       87.67      7.06 o 
  -6   8   2       21.88       17.50      4.82 o 
  -5   8   2       12.60        4.38      3.83 o 
  -4   8   2       42.21       51.72      5.59 o 
  -3   8   2        0.05        2.12      3.00 o 
  -2   8   2        8.84       15.76      5.41 o 
  -1   8   2      294.27      292.12     12.40 o 
   0   8   2       90.92       81.73      6.35 o 
   1   8   2      490.96      493.76     10.55 o 
   2   8   2        0.45        0.33      2.17 o 
   3   8   2      293.89      272.99     10.22 o 
   4   8   2       61.56       77.10      6.59 o 
   5   8   2       56.62       55.99      5.45 o 
   6   8   2       17.12       13.67      4.15 o 
   7   8   2        0.42       -3.02      3.02 o 
   8   8   2        0.39       -2.96      3.29 o 
   9   8   2       77.55       68.54      7.82 o 
  10   8   2       15.28       -3.80      3.80 o 
  11   8   2        1.61       10.00      5.45 o 
  -4   9   2       51.58       52.68      6.22 o 
  -3   9   2        0.47        0.71      7.09 o 
  -2   9   2        7.32        6.96      3.38 o 
  -1   9   2      179.29      187.60     10.21 o 
   0   9   2      105.20       99.28      7.73 o 
   1   9   2        0.35       -1.06      3.36 o 
   2   9   2        0.25       -2.22      2.22 o 
   3   9   2       47.16       44.13      7.17 o 
   4   9   2       16.30       12.12      3.99 o 
   5   9   2        0.69        0.07      3.42 o 
   6   9   2        0.08       -4.14      4.14 o 
   7   9   2      197.29      220.02     11.20 o 
   8   9   2       27.97       35.34      9.02 o 
   9   9   2        9.24        4.05      4.15 o 
  10   9   2       17.99       22.21      6.13 o 
  -3  10   2       20.00       16.46      5.00 o 
  -2  10   2        9.06        9.08      7.36 o 
  -1  10   2       30.38       46.21     10.55 o 
   0  10   2       86.18       80.50     12.19 o 
   1  10   2       57.69       68.36     10.94 o 
   2  10   2        0.23        7.42      5.61 o 
   3  10   2       16.23       19.39      7.07 o 
   4  10   2       51.29       41.76      5.84 o 
   5  10   2        0.55        0.10      7.07 o 
   6  10   2        1.01        0.57      6.65 o 
   7  10   2        0.00        5.05      4.13 o 
   8  10   2       67.70       83.92     11.67 o 
   9  10   2       42.33       53.77      8.20 o 
  -1  11   2        0.05       18.94      7.14 o 
   0  11   2       29.87       30.92      8.69 o 
   1  11   2       39.98       71.22     11.35 o 
   2  11   2        2.30        8.69      6.48 o 
   3  11   2       20.48       19.66      7.24 o 
   4  11   2       28.85       17.84      7.00 o 
   5  11   2        4.67        7.36      4.66 o 
   6  11   2        2.18        5.79      6.62 o 
   7  11   2       20.49       23.05      6.23 o 
   8  11   2        8.75       11.27      5.59 o 
  -7  -9   3        6.42        8.05      4.72 o 
  -6  -9   3       21.86       11.69      5.04 o 
  -5  -9   3       11.06        8.84      4.47 o 
  -4  -9   3        0.88        0.73      4.05 o 
  -3  -9   3       35.94       47.91     13.65 o 
  -2  -9   3       36.11       44.79      9.60 o 
  -1  -9   3       14.20        8.65      6.57 o 
   0  -9   3       59.49       52.84     10.72 o 
   1  -9   3        6.24       -0.93      6.33 o 
  -9  -8   3       33.82       59.06     21.72 o 
  -8  -8   3        8.23       12.50     10.80 o 
  -7  -8   3       34.28       32.08      4.64 o 
  -6  -8   3       14.03       20.66      5.12 o 
  -5  -8   3       29.99       29.45      5.57 o 
  -4  -8   3        1.44        0.64      6.10 o 
  -3  -8   3       23.08       17.28      4.85 o 
  -2  -8   3       82.66       79.76      7.11 o 
  -1  -8   3      327.20      270.38     17.69 o 
   0  -8   3      476.59      433.36     22.64 o 
   1  -8   3       10.13       -2.66      4.71 o 
   2  -8   3        0.00        9.98      6.46 o 
   3  -8   3        0.04        7.53      5.26 o 
 -10  -7   3        9.64       14.81      6.58 o 
  -9  -7   3        2.79        6.75      5.08 o 
  -8  -7   3       40.84       52.14     12.94 o 
  -7  -7   3       33.71       35.37      4.59 o 
  -6  -7   3       13.98       11.29      4.60 o 
  -5  -7   3       56.03       46.33      6.03 o 
  -4  -7   3      118.25      116.03      7.87 o 
  -3  -7   3        1.64        6.62      4.35 o 
  -2  -7   3       20.90       21.50      4.36 o 
  -1  -7   3       26.25       23.52      4.48 o 
   0  -7   3      145.91      127.83     12.22 o 
   1  -7   3       10.00        5.47      4.66 o 
   2  -7   3       13.73       15.73      4.63 o 
   3  -7   3        1.52       -2.59      4.23 o 
   4  -7   3      205.87      205.55     11.28 o 
   5  -7   3       69.17       68.64     11.03 o 
 -10  -6   3        0.62        3.84      4.66 o 
  -9  -6   3        0.07        4.41      4.36 o 
  -8  -6   3       31.88       37.31      8.94 o 
  -7  -6   3       28.41       20.08      4.96 o 
  -6  -6   3       27.46       21.40      5.44 o 
  -5  -6   3      612.45      544.50     16.03 o 
  -4  -6   3      342.57      329.53     21.08 o 
  -3  -6   3       12.27       13.19      4.57 o 
  -2  -6   3       90.37       83.78      6.40 o 
  -1  -6   3      133.93      121.13      7.23 o 
   0  -6   3     2271.23     2196.52     34.88 o 
   1  -6   3       10.73       13.64      5.61 o 
   2  -6   3       33.47       40.67      5.71 o 
   3  -6   3        1.51        1.31      3.59 o 
   4  -6   3       23.38       24.92      7.24 o 
   5  -6   3      138.04      135.83      7.76 o 
   6  -6   3        1.60        2.35      3.43 o 
 -11  -5   3       18.45       32.47      6.79 o 
 -10  -5   3        3.05        7.46      4.70 o 
  -9  -5   3        6.61        0.78      3.67 o 
  -8  -5   3       68.06       60.73      6.91 o 
  -7  -5   3        2.74        0.16      3.15 o 
  -6  -5   3        0.00       -2.06      2.06 o 
  -5  -5   3        6.96        9.69      3.46 o 
  -4  -5   3       93.16       96.91      6.43 o 
  -3  -5   3       42.24       47.41      4.76 o 
  -2  -5   3        0.00       -1.18      3.13 o 
  -1  -5   3       10.58       12.44      3.19 o 
   0  -5   3      849.98      787.25     29.50 o 
   1  -5   3        3.48        7.73      2.12 o 
   2  -5   3        0.23       -1.28      2.18 o 
   3  -5   3        1.19        3.94      2.76 o 
   4  -5   3       23.81       29.40      3.97 o 
   5  -5   3      369.99      371.80     11.04 o 
   6  -5   3       59.31       67.18      9.30 o 
   7  -5   3       10.63       16.03      4.14 o 
 -11  -4   3        3.27        9.33      5.10 o 
 -10  -4   3        2.37       -2.13      5.08 o 
  -9  -4   3       14.46       13.45      4.62 o 
  -8  -4   3        2.60        0.98      3.25 o 
  -7  -4   3      131.09      130.28      5.97 o 
  -6  -4   3       38.19       38.11      5.46 o 
  -5  -4   3      292.66      289.70      7.80 o 
  -4  -4   3      426.19      442.06     12.89 o 
  -3  -4   3       66.27       60.46      4.73 o 
  -2  -4   3        3.35        0.34      2.20 o 
  -1  -4   3      218.68      214.09      4.66 o 
   0  -4   3      225.63      252.97      6.02 o 
   1  -4   3      810.81      843.08     13.25 o 
   2  -4   3        1.16       -1.56      1.56 o 
   3  -4   3       44.61       48.93      3.18 o 
   4  -4   3       21.43       22.75      3.46 o 
   5  -4   3      207.42      210.45      8.02 o 
   6  -4   3        1.62       -0.65      2.69 o 
   7  -4   3       42.44       55.38      5.58 o 
   8  -4   3        6.82        8.76      7.19 o 
 -11  -3   3        0.34        0.33      4.04 o 
 -10  -3   3        0.83        0.50      2.75 o 
  -9  -3   3        8.27       11.85      3.19 o 
  -8  -3   3        6.59        5.83      3.20 o 
  -7  -3   3      327.33      327.95     11.12 o 
  -6  -3   3       35.14       30.52      2.55 o 
  -5  -3   3      490.34      482.55      7.71 o 
  -4  -3   3      685.57      702.19     10.13 o 
  -3  -3   3      148.91      151.42      6.40 o 
  -2  -3   3      217.07      238.40      7.68 o 
  -1  -3   3      264.79      262.04      7.86 o 
   0  -3   3      708.64      696.75     10.23 o 
   1  -3   3     1033.66     1039.41     12.45 o 
   2  -3   3      291.83      311.90      6.19 o 
   3  -3   3      182.87      193.17      5.12 o 
   4  -3   3        0.10        0.81      1.70 o 
   5  -3   3        0.01        1.45      2.37 o 
   6  -3   3        9.37        5.66      3.09 o 
   7  -3   3      382.20      369.13     10.72 o 
   8  -3   3      133.60      128.56      9.78 o 
   9  -3   3       76.60       73.92      8.80 o 
 -11  -2   3       41.46       56.43      6.09 o 
 -10  -2   3        3.22        0.54      3.12 o 
  -9  -2   3       27.23       35.04      4.23 o 
  -8  -2   3      277.83      237.79      9.65 o 
  -7  -2   3       20.07       18.89      2.56 o 
  -6  -2   3       77.38       88.41      3.68 o 
  -5  -2   3       32.47       30.44      2.52 o 
  -4  -2   3      165.53      163.19      3.95 o 
  -3  -2   3       63.54       58.41      2.57 o 
  -2  -2   3      112.86      137.62      5.56 o 
  -1  -2   3       56.46       58.39      3.86 o 
   0  -2   3      335.92      335.64      6.41 o 
   1  -2   3     1404.09     1453.70     15.80 o 
   2  -2   3        4.98        6.96      1.48 o 
   3  -2   3      242.17      244.09      5.38 o 
   4  -2   3      131.37      123.71      4.21 o 
   5  -2   3       46.17       47.26      3.13 o 
   6  -2   3        0.67       -0.55      2.01 o 
   7  -2   3      274.57      284.89     11.77 o 
   8  -2   3      418.76      412.24     16.45 o 
   9  -2   3       12.44        4.97      5.60 o 
 -11  -1   3        5.36       11.62      9.83 o 
 -10  -1   3       17.19       18.07      4.14 o 
  -9  -1   3        0.21       -2.55      2.55 o 
  -8  -1   3        0.56        3.87      2.61 o 
  -7  -1   3      113.71      101.29      4.37 o 
  -6  -1   3        4.97        6.38      1.92 o 
  -5  -1   3       17.73       26.22      2.22 o 
  -4  -1   3      100.99       95.06      3.18 o 
  -3  -1   3      516.69      499.88      6.90 o 
  -2  -1   3       10.00        9.48      1.38 o 
  -1  -1   3       14.96       12.18      2.15 o 
   0  -1   3       83.39       88.76      3.39 o 
   1  -1   3        0.32        1.82      1.10 o 
   2  -1   3      257.68      240.71      4.77 o 
   3  -1   3       13.89       13.92      2.14 o 
   4  -1   3        0.00       -0.63      1.23 o 
   5  -1   3       22.41       26.18      3.15 o 
   6  -1   3        0.00        1.93      1.83 o 
   7  -1   3       16.16       15.68      4.70 o 
   8  -1   3      355.01      336.46     13.38 o 
   9  -1   3        0.95       -1.03      6.99 o 
  10  -1   3       12.19       20.10      5.92 o 
 -11   0   3        0.78        7.48      4.75 o 
 -10   0   3        4.39       -0.87      5.82 o 
  -9   0   3       11.19       11.73      3.39 o 
  -8   0   3       14.37       11.53      2.57 o 
  -7   0   3      136.16      121.95      6.64 o 
  -6   0   3      246.94      248.59      6.60 o 
  -5   0   3        5.35        9.97      1.78 o 
  -4   0   3        2.66        3.94      1.40 o 
  -3   0   3      292.88      315.87      5.29 o 
  -2   0   3       76.42       82.01      2.46 o 
  -1   0   3       25.90       25.11      2.35 o 
   0   0   3       52.06       55.26      3.14 o 
   1   0   3       10.23        9.10      1.21 o 
   2   0   3       11.95       14.91      1.46 o 
   3   0   3      290.82      305.95      5.42 o 
   4   0   3       68.24       67.22      2.86 o 
   5   0   3        1.77        2.47      1.46 o 
   6   0   3       28.89       38.86      2.75 o 
   7   0   3      630.83      622.11     12.77 o 
   8   0   3       42.99       50.48      4.56 o 
   9   0   3       58.64       59.53      7.00 o 
  10   0   3       20.95       15.30      5.34 o 
 -11   1   3       34.97       52.16      7.88 o 
 -10   1   3        8.51        4.23      4.09 o 
  -9   1   3        3.96        8.97      4.18 o 
  -8   1   3      261.77      216.50      6.48 o 
  -7   1   3        3.60        1.04      1.94 o 
  -6   1   3      230.89      238.87      5.91 o 
  -5   1   3       86.90       99.07      3.65 o 
  -4   1   3      126.98      127.85      3.78 o 
  -3   1   3      233.37      234.76      5.48 o 
  -2   1   3       35.31       37.10      1.80 o 
  -1   1   3       16.28       15.17      1.29 o 
   0   1   3     2681.46     2556.94     31.95 o 
   1   1   3     1836.26     1856.75     16.71 o 
   2   1   3     6151.92     5977.92     48.56 o 
   3   1   3      703.24      695.25      8.44 o 
   4   1   3       79.13       71.98      2.64 o 
   5   1   3        2.98        4.08      1.25 o 
   6   1   3       59.12       58.59      2.81 o 
   7   1   3       75.21       83.43      4.99 o 
   8   1   3      303.08      310.19     12.74 o 
   9   1   3      117.08      130.79      7.53 o 
  10   1   3       89.32       95.02      8.43 o 
  11   1   3       18.04       17.40      5.31 o 
 -10   2   3        2.18        4.10      4.20 o 
  -9   2   3        5.41        6.47      4.25 o 
  -8   2   3      114.31       99.49     10.88 o 
  -7   2   3      255.18      244.09      7.88 o 
  -6   2   3      417.46      397.20      7.74 o 
  -5   2   3       20.10       17.22      2.09 o 
  -4   2   3       84.77       96.24      3.39 o 
  -3   2   3       25.48       27.84      2.33 o 
  -2   2   3       70.92       80.17      2.64 o 
  -1   2   3        3.60        2.49      1.06 o 
   0   2   3      167.24      161.44      4.85 o 
   1   2   3       20.28       25.41      2.02 o 
   2   2   3      258.30      245.68      4.05 o 
   3   2   3      443.28      473.69      6.42 o 
   4   2   3      144.18      149.49      3.42 o 
   5   2   3        4.03        5.17      1.09 o 
   6   2   3       42.73       51.44      3.87 o 
   7   2   3        3.97        8.12      2.59 o 
   8   2   3      400.76      358.02      9.91 o 
   9   2   3        5.15        6.28      3.25 o 
  10   2   3       10.00       14.98      3.62 o 
  11   2   3       49.19       66.22      7.87 o 
 -10   3   3       14.21        8.93      5.07 o 
  -9   3   3        0.31        2.92      3.99 o 
  -8   3   3        7.49        9.81      3.25 o 
  -7   3   3      781.11      711.70     14.39 o 
  -6   3   3       22.72       26.28      3.56 o 
  -5   3   3      249.35      249.49      5.66 o 
  -4   3   3       21.30       23.53      2.45 o 
  -3   3   3        3.67        2.99      1.33 o 
  -2   3   3      906.79      915.84     12.44 o 
  -1   3   3      237.95      265.59      4.51 o 
   0   3   3        2.60       -0.56      0.95 o 
   1   3   3      165.07      169.24      5.17 o 
   2   3   3      659.96      677.93      9.09 o 
   3   3   3       40.69       43.14      2.06 o 
   4   3   3       93.03       95.44      4.63 o 
   5   3   3        5.71        5.55      2.05 o 
   6   3   3       79.21       80.49      4.45 o 
   7   3   3        7.33       11.21      2.83 o 
   8   3   3       11.52       12.60      4.78 o 
   9   3   3      101.50       97.46      7.82 o 
  10   3   3       51.37       48.17      5.24 o 
  11   3   3        5.04        3.98      3.43 o 
  -9   4   3        5.30        9.12      5.10 o 
  -8   4   3       64.02       69.19      8.40 o 
  -7   4   3      383.10      379.93     10.78 o 
  -6   4   3      193.02      200.39      8.75 o 
  -5   4   3      378.14      375.98     11.21 o 
  -4   4   3        0.48        1.06      2.05 o 
  -3   4   3        0.09       -0.34      1.18 o 
  -2   4   3      844.80      882.91     13.16 o 
  -1   4   3      313.56      334.12      5.53 o 
   0   4   3     1173.07     1240.34     14.81 o 
   1   4   3        0.81       -1.64      1.64 o 
   2   4   3        9.61        7.84      2.24 o 
   3   4   3      229.03      239.03      5.30 o 
   4   4   3       45.40       41.70      2.16 o 
   5   4   3       62.95       66.77      2.34 o 
   6   4   3       63.32       57.62      4.71 o 
   7   4   3        2.34       -0.43      2.23 o 
   8   4   3       99.26      101.88      9.03 o 
   9   4   3       38.21       38.34      4.52 o 
  10   4   3      146.96      159.89      7.92 o 
  11   4   3      102.39      104.54      9.59 o 
  -9   5   3        8.55        9.95      8.45 o 
  -8   5   3        6.08       -1.11      5.67 o 
  -7   5   3       29.61       29.09      4.42 o 
  -6   5   3       66.28       53.93      4.93 o 
  -5   5   3      183.85      168.89      7.85 o 
  -4   5   3        1.32        1.56      2.40 o 
  -3   5   3        6.47        6.97      2.57 o 
  -2   5   3        5.70        7.57      2.60 o 
  -1   5   3      406.66      427.75      6.79 o 
   0   5   3      617.42      637.03     12.14 o 
   1   5   3        3.47        4.54      2.11 o 
   2   5   3      141.46      152.34      5.86 o 
   3   5   3      205.67      218.57      8.85 o 
   4   5   3      716.83      805.40     11.97 o 
   5   5   3      205.51      221.10      4.92 o 
   6   5   3        2.08        4.31      2.32 o 
   7   5   3      107.07      112.50      5.71 o 
   8   5   3        0.02       -1.83      2.31 o 
   9   5   3       31.69       34.56      4.35 o 
  10   5   3       47.28       43.63      5.03 o 
  11   5   3       22.97       20.17      4.34 o 
  -8   6   3        8.98        6.36      4.43 o 
  -7   6   3      100.64      107.40      7.18 o 
  -6   6   3       90.14      104.91      6.81 o 
  -5   6   3        0.37       -0.98      2.83 o 
  -4   6   3      141.27      156.84      9.09 o 
  -3   6   3        3.15        1.97      2.46 o 
  -2   6   3      231.46      249.88      7.56 o 
  -1   6   3      464.63      481.64      7.70 o 
   0   6   3       10.11        9.72      1.91 o 
   1   6   3      157.62      168.48      6.53 o 
   2   6   3       28.74       27.70      3.43 o 
   3   6   3        0.16        2.25      2.21 o 
   4   6   3       34.14       49.20      4.11 o 
   5   6   3       14.62       11.76      2.25 o 
   6   6   3       25.33       21.42      3.21 o 
   7   6   3       35.21       38.69      6.81 o 
   8   6   3      355.22      376.84     16.51 o 
   9   6   3      125.46      126.72      6.93 o 
  10   6   3        0.58       -2.34      2.76 o 
  11   6   3        1.12        8.16      3.74 o 
  -7   7   3       61.62       80.19     11.51 o 
  -6   7   3        5.24        2.35      3.31 o 
  -5   7   3       58.18       68.28      5.89 o 
  -4   7   3       32.81       18.95      5.59 o 
  -3   7   3      142.53      138.89      6.97 o 
  -2   7   3       96.75       85.51      8.45 o 
  -1   7   3       65.33       58.83      6.92 o 
   0   7   3        4.78        0.84      1.91 o 
   1   7   3      159.19      169.55     13.49 o 
   2   7   3        1.98        1.10      2.83 o 
   3   7   3      147.54      166.78      9.75 o 
   4   7   3      138.93      150.22      9.15 o 
   5   7   3       17.55       16.20      3.58 o 
   6   7   3       24.31       20.58      5.99 o 
   7   7   3        7.30        3.72      3.34 o 
   8   7   3      135.26      128.52      6.76 o 
   9   7   3        2.62        7.61      3.66 o 
  10   7   3       84.62       84.55      6.51 o 
  11   7   3        0.35        1.01      3.32 o 
  -6   8   3        1.83        2.29      4.00 o 
  -5   8   3      425.59      471.20     13.97 o 
  -4   8   3       43.46       49.72      7.40 o 
  -3   8   3        3.43        2.07      3.01 o 
  -2   8   3       10.86        4.05      3.03 o 
  -1   8   3       33.01       29.00      4.85 o 
   0   8   3       17.50       26.68      4.50 o 
   1   8   3        2.00        1.07      3.03 o 
   2   8   3      242.55      240.50     19.64 o 
   3   8   3      204.88      180.68      8.80 o 
   4   8   3      160.38      162.25      7.94 o 
   5   8   3       84.11       74.34      5.86 o 
   6   8   3       16.87       20.27      7.95 o 
   7   8   3       17.99       22.50      4.82 o 
   8   8   3      363.30      387.11     20.53 o 
   9   8   3      182.71      181.39     10.60 o 
  10   8   3       28.50       25.57      7.22 o 
  11   8   3        5.77        6.83      5.02 o 
  -5   9   3        0.54        1.46      3.85 o 
  -4   9   3       47.98       45.09      5.76 o 
  -3   9   3       12.03       15.79      5.32 o 
  -2   9   3       47.44       47.93      5.17 o 
  -1   9   3       50.76       49.70      6.39 o 
   0   9   3        3.46        1.73      3.48 o 
   1   9   3       26.01       21.93      4.29 o 
   2   9   3        1.86        1.24      2.38 o 
   3   9   3       14.22       17.16      6.46 o 
   4   9   3        9.64        8.51      3.70 o 
   5   9   3       16.30       10.74      4.18 o 
   6   9   3       13.28       18.09      7.84 o 
   7   9   3       74.34       59.61      6.95 o 
   8   9   3       48.48       44.45      6.49 o 
   9   9   3       69.82       77.83      8.40 o 
  10   9   3       11.85       17.77      5.70 o 
  -3  10   3       17.13       12.16      4.40 o 
  -2  10   3       14.78       14.99      5.40 o 
  -1  10   3       30.60       35.35      6.51 o 
   0  10   3       11.67        9.54     10.69 o 
   1  10   3        0.01       -0.92      3.67 o 
   2  10   3       49.26       59.38      6.22 o 
   3  10   3        7.02        4.84      3.79 o 
   4  10   3      176.84      183.13      9.44 o 
   5  10   3        3.95        5.60      4.27 o 
   6  10   3       50.89       54.34     10.25 o 
   7  10   3        0.44        0.41      5.00 o 
   8  10   3       11.66       10.04      4.95 o 
   9  10   3       21.08       15.28      6.04 o 
  -1  11   3        6.69        5.17      7.83 o 
   0  11   3       40.15       30.60      9.65 o 
   1  11   3      166.12      193.87     17.20 o 
   2  11   3        2.26        7.63      6.57 o 
   3  11   3      113.80      111.55     12.54 o 
   4  11   3       48.01       47.77      9.51 o 
   5  11   3        3.89        1.31      3.77 o 
   6  11   3        1.41       -2.90      6.16 o 
   7  11   3        0.04        9.39      5.12 o 
   8  11   3        8.97        6.03      8.87 o 
   3  12   3       52.19       60.13     11.33 o 
   4  12   3        5.29        1.75      6.09 o 
   5  12   3       69.13       68.12     11.24 o 
  -6  -9   4        7.11        7.32      5.09 o 
  -5  -9   4       71.12       69.81      8.23 o 
  -4  -9   4        0.47       -2.33      3.99 o 
  -3  -9   4        0.93       -3.06      5.93 o 
  -2  -9   4        5.03        7.42      6.40 o 
  -1  -9   4       26.18       26.46     10.05 o 
  -8  -8   4        0.09        8.49      4.89 o 
  -7  -8   4        2.42        3.64      4.99 o 
  -6  -8   4        0.18       -3.29      3.29 o 
  -5  -8   4       66.76       61.93     14.92 o 
  -4  -8   4        6.51       11.27      4.48 o 
  -3  -8   4        2.54        3.50      3.98 o 
  -2  -8   4        1.87        8.26      6.70 o 
  -1  -8   4       87.49       87.52     11.97 o 
   0  -8   4       99.65       83.06     12.24 o 
   1  -8   4       11.61        6.99      6.26 o 
   2  -8   4       34.29       40.08      9.80 o 
  -9  -7   4        0.87        4.67      4.64 o 
  -8  -7   4       31.35       28.16      8.59 o 
  -7  -7   4        0.38        2.49      3.01 o 
  -6  -7   4        0.13        0.64      5.74 o 
  -5  -7   4       18.52       13.12      4.43 o 
  -4  -7   4      314.23      326.69     21.07 o 
  -3  -7   4       79.08       73.14      6.94 o 
  -2  -7   4        1.00       -0.69      3.25 o 
  -1  -7   4      136.63      138.09      8.57 o 
   0  -7   4      177.65      185.07     14.61 o 
   1  -7   4       15.89        8.77      6.36 o 
   2  -7   4        7.75        2.49      5.20 o 
   3  -7   4        9.90        3.64      4.32 o 
   4  -7   4       68.45       56.66     17.77 o 
 -10  -6   4       24.43       24.16      6.30 o 
  -9  -6   4       14.99       15.96      5.47 o 
  -8  -6   4        5.59        2.13      4.14 o 
  -7  -6   4        0.74        0.07      2.73 o 
  -6  -6   4       24.15       10.68      8.43 o 
  -5  -6   4        0.48        0.06      3.00 o 
  -4  -6   4       60.93       66.77     10.77 o 
  -3  -6   4        1.08        1.52      5.70 o 
  -2  -6   4       13.10       18.13      4.09 o 
  -1  -6   4       15.46       14.33      4.90 o 
   0  -6   4       19.67       17.27      4.64 o 
   1  -6   4        0.18       -2.41      4.29 o 
   2  -6   4      102.90      105.46      8.35 o 
   3  -6   4      100.75      110.90      8.79 o 
   4  -6   4       47.07       45.88     14.51 o 
   5  -6   4        0.33        2.96      4.45 o 
 -10  -5   4        6.95        7.20      4.93 o 
  -9  -5   4       91.27       79.53      8.20 o 
  -8  -5   4        3.07        1.54      3.85 o 
  -7  -5   4       43.45       37.41      4.35 o 
  -6  -5   4       24.17       29.46      3.80 o 
  -5  -5   4       76.32       74.67     11.34 o 
  -4  -5   4      229.64      207.24     21.14 o 
  -3  -5   4       93.83       89.53     11.92 o 
  -2  -5   4       39.86       41.50     18.31 o 
  -1  -5   4       63.91       54.14      5.19 o 
   0  -5   4        2.20       -0.04      2.70 o 
   1  -5   4        3.01        6.66      3.27 o 
   2  -5   4        4.77        5.92      3.57 o 
   3  -5   4        0.34        5.02      2.77 o 
   4  -5   4       56.03       56.09      6.69 o 
   5  -5   4       42.09       41.54      4.98 o 
   6  -5   4      106.51       98.16      7.03 o 
 -11  -4   4       15.87       13.20      5.67 o 
 -10  -4   4        8.57       11.21      4.83 o 
  -9  -4   4        1.32        0.84      3.17 o 
  -8  -4   4       20.06       18.23      9.46 o 
  -7  -4   4       21.58       21.84      3.57 o 
  -6  -4   4       18.55       14.01      3.01 o 
  -5  -4   4       38.25       50.85      5.33 o 
  -4  -4   4        2.11       -2.42      4.92 o 
  -3  -4   4      184.36      196.68      8.24 o 
  -2  -4   4        4.83        2.32      3.60 o 
  -1  -4   4        0.16       -1.65      3.21 o 
   0  -4   4       36.99       43.70      4.51 o 
   1  -4   4      197.32      212.29      5.58 o 
   2  -4   4       16.13       14.22      2.35 o 
   3  -4   4       98.87      112.90      5.86 o 
   4  -4   4       22.36       28.23      3.79 o 
   5  -4   4        0.42        5.75      2.87 o 
   6  -4   4      109.23      110.84      6.87 o 
   7  -4   4      105.85      118.17      9.87 o 
 -11  -3   4        3.77       -1.20      4.30 o 
 -10  -3   4       14.65       19.33     11.71 o 
  -9  -3   4       14.77       12.91      4.47 o 
  -8  -3   4      560.06      563.48     12.52 o 
  -7  -3   4      141.50      140.80      6.17 o 
  -6  -3   4      192.68      193.64      6.75 o 
  -5  -3   4       38.54       36.24      3.49 o 
  -4  -3   4       81.44       79.84      5.57 o 
  -3  -3   4       70.85       82.63      5.39 o 
  -2  -3   4        2.91        1.54      2.24 o 
  -1  -3   4      178.34      170.38      6.99 o 
   0  -3   4      178.37      189.10      5.19 o 
   1  -3   4       26.21       25.50      2.31 o 
   2  -3   4        1.25        0.83      2.19 o 
   3  -3   4        2.70        4.51      2.15 o 
   4  -3   4       59.93       62.22      5.42 o 
   5  -3   4        1.74        0.16      2.44 o 
   6  -3   4       45.08       46.30      6.16 o 
   7  -3   4        3.86        9.43      4.53 o 
   8  -3   4      221.93      215.40     17.42 o 
 -11  -2   4        9.78        3.68      4.61 o 
 -10  -2   4        0.04        3.51      3.08 o 
  -9  -2   4       12.47        7.50      3.27 o 
  -8  -2   4      145.02      140.92      6.80 o 
  -7  -2   4      180.19      153.16      5.18 o 
  -6  -2   4       45.64       47.60      3.14 o 
  -5  -2   4      158.08      164.08      5.18 o 
  -4  -2   4       33.16       30.11      2.13 o 
  -3  -2   4        6.03        5.40      1.73 o 
  -2  -2   4        4.05        1.61      1.01 o 
  -1  -2   4      406.90      419.13     25.25 o 
   0  -2   4       25.71       29.43      3.45 o 
   1  -2   4       74.30       67.48      2.98 o 
   2  -2   4        0.05       -0.34      1.33 o 
   3  -2   4      110.10      115.83      4.17 o 
   4  -2   4       38.67       40.33      4.12 o 
   5  -2   4       56.19       51.97      3.46 o 
   6  -2   4       53.68       57.84      4.67 o 
   7  -2   4      223.12      218.32     10.70 o 
   8  -2   4       24.98       30.25      5.90 o 
   9  -2   4       48.75       51.08      7.63 o 
 -11  -1   4       34.88       53.76      7.31 o 
 -10  -1   4        1.58       -0.47      3.08 o 
  -9  -1   4      106.91       93.97      6.00 o 
  -8  -1   4      456.50      418.04      8.93 o 
  -7  -1   4      313.40      300.81      7.20 o 
  -6  -1   4        0.08        0.88      1.59 o 
  -5  -1   4      157.15      170.46      4.69 o 
  -4  -1   4       47.72       51.45      3.00 o 
  -3  -1   4      312.02      334.88      5.64 o 
  -2  -1   4      203.30      204.65      4.71 o 
  -1  -1   4      161.21      150.62      5.83 o 
   0  -1   4        2.77        4.81      1.48 o 
   1  -1   4        2.65        0.59      1.23 o 
   2  -1   4      238.69      234.11      5.08 o 
   3  -1   4      596.20      606.16      9.04 o 
   4  -1   4       17.70       17.78      2.21 o 
   5  -1   4        8.85       12.23      2.27 o 
   6  -1   4      404.57      419.14      8.53 o 
   7  -1   4       52.28       46.65      5.91 o 
   8  -1   4      113.80      121.77      8.93 o 
   9  -1   4        5.11        7.19      4.45 o 
  10  -1   4        0.93        7.59     14.76 o 
 -11   0   4        0.08        0.59      4.18 o 
 -10   0   4        6.95        6.62      3.85 o 
  -9   0   4       19.87       23.33      5.78 o 
  -8   0   4      173.97      141.33      5.54 o 
  -7   0   4       89.15      103.56      4.57 o 
  -6   0   4      157.75      144.82      4.84 o 
  -5   0   4      175.80      175.94      7.58 o 
  -4   0   4      123.32      127.47      3.88 o 
  -3   0   4      140.15      157.74      4.63 o 
  -2   0   4        0.22       -1.04      1.04 o 
  -1   0   4        2.17        1.00      1.65 o 
   0   0   4      235.05      245.87      7.01 o 
   1   0   4        2.72        0.46      1.12 o 
   2   0   4       55.31       62.50      2.67 o 
   3   0   4      376.74      389.54      6.61 o 
   4   0   4      118.96      122.73      4.04 o 
   5   0   4       28.03       31.71      4.10 o 
   6   0   4       51.62       51.66      3.78 o 
   7   0   4        6.16        1.50      2.68 o 
   8   0   4      262.64      237.14      8.60 o 
   9   0   4        7.45       -1.55      3.91 o 
  10   0   4        1.36       -0.56      4.39 o 
 -11   1   4       64.14       67.34      8.22 o 
 -10   1   4        4.28       -0.65      4.08 o 
  -9   1   4       24.45       22.92      5.24 o 
  -8   1   4      105.21       89.87      4.75 o 
  -7   1   4      889.52      885.15     13.16 o 
  -6   1   4      422.73      375.28      7.64 o 
  -5   1   4      157.05      183.82      5.75 o 
  -4   1   4      266.71      284.13      5.70 o 
  -3   1   4      496.18      544.24      9.41 o 
  -2   1   4        0.01        0.29      1.05 o 
  -1   1   4      109.96      116.96      3.64 o 
   0   1   4     1290.86     1234.17     18.74 o 
   1   1   4       33.33       39.42      2.10 o 
   2   1   4     3354.55     3398.26     29.74 o 
   3   1   4     3237.54     3244.90     29.17 o 
   4   1   4       10.96       11.77      1.90 o 
   5   1   4       25.66       27.27      2.25 o 
   6   1   4        0.29        0.79      1.54 o 
   7   1   4      393.20      382.10     12.47 o 
   8   1   4        4.04        6.07      2.82 o 
   9   1   4        0.40       -2.72      2.87 o 
  10   1   4        8.58        4.92      4.22 o 
  11   1   4       98.54      106.72     10.42 o 
 -10   2   4       67.74       98.49     13.17 o 
  -9   2   4        5.68        3.04      4.15 o 
  -8   2   4       79.68       87.92      5.72 o 
  -7   2   4       22.46       24.32      3.56 o 
  -6   2   4       64.69       56.48      3.50 o 
  -5   2   4        3.57        4.55      2.10 o 
  -4   2   4       19.45       19.17      2.05 o 
  -3   2   4       32.99       35.17      2.19 o 
  -2   2   4     1220.37     1234.04     13.01 o 
  -1   2   4      891.99      914.73     11.09 o 
   0   2   4       59.26       78.91      4.85 o 
   1   2   4      100.72      112.03      4.54 o 
   2   2   4       12.52       12.86      1.35 o 
   3   2   4      758.75      748.03      9.21 o 
   4   2   4       96.03       99.41      3.15 o 
   5   2   4       33.43       39.08      3.03 o 
   6   2   4       30.66       29.39      4.02 o 
   7   2   4       76.61       85.80      5.20 o 
   8   2   4      358.82      346.48      9.97 o 
   9   2   4        0.01       -2.39      2.43 o 
  10   2   4        0.00        2.51      3.20 o 
  11   2   4      119.75      127.83     10.02 o 
 -10   3   4      133.91      179.39     11.79 o 
  -9   3   4        4.60        0.95      4.04 o 
  -8   3   4       64.38       57.63      5.14 o 
  -7   3   4       11.84        6.96      2.87 o 
  -6   3   4       43.08       37.81      3.94 o 
  -5   3   4       55.76       51.83      3.15 o 
  -4   3   4       37.97       48.19      2.84 o 
  -3   3   4       62.47       57.43      2.77 o 
  -2   3   4      341.25      357.17      5.89 o 
  -1   3   4      293.02      296.59      5.49 o 
   0   3   4      376.17      380.86     10.29 o 
   1   3   4       16.58       17.80      1.38 o 
   2   3   4       94.83       88.18      2.96 o 
   3   3   4      256.72      262.40      4.86 o 
   4   3   4      401.80      440.58      6.82 o 
   5   3   4       36.49       42.08      2.53 o 
   6   3   4        2.21        5.71      2.25 o 
   7   3   4       46.60       50.33      4.38 o 
   8   3   4       22.37       22.85      4.22 o 
   9   3   4        2.35        3.79      2.86 o 
  10   3   4        1.55        4.45      3.27 o 
  11   3   4        1.19        2.40      3.44 o 
  -9   4   4       11.99       11.88      5.15 o 
  -8   4   4       47.98       54.85      6.94 o 
  -7   4   4       20.78       20.31      3.81 o 
  -6   4   4       19.10       16.47      5.93 o 
  -5   4   4      489.15      505.78     11.28 o 
  -4   4   4        0.99        2.26      1.66 o 
  -3   4   4        3.48        2.71      1.45 o 
  -2   4   4       53.75       52.50      2.58 o 
  -1   4   4      264.84      283.42      5.22 o 
   0   4   4      627.46      648.59     20.24 o 
   1   4   4        5.67        4.71      2.06 o 
   2   4   4        0.00       -0.23      1.49 o 
   3   4   4       10.35       19.52      3.81 o 
   4   4   4       88.45       98.03      4.24 o 
   5   4   4       52.26       57.88      4.39 o 
   6   4   4       12.12       12.37      2.73 o 
   7   4   4       25.61       24.07      3.35 o 
   8   4   4      249.65      269.42      8.90 o 
   9   4   4       74.65       64.29      6.49 o 
  10   4   4       24.28       24.24      4.52 o 
  11   4   4        1.00        2.12      3.37 o 
  -9   5   4        1.56        4.78      5.02 o 
  -8   5   4        4.37       17.01      4.09 o 
  -7   5   4       19.29       17.49      3.90 o 
  -6   5   4       16.68       13.09      7.04 o 
  -5   5   4        8.72        7.15      2.97 o 
  -4   5   4      329.29      298.41      8.50 o 
  -3   5   4      118.38      118.13      5.33 o 
  -2   5   4        0.09       -1.31      1.32 o 
  -1   5   4        5.67        5.95      1.48 o 
   0   5   4      310.60      309.83      8.26 o 
   1   5   4       16.35       26.38      3.10 o 
   2   5   4       94.58       92.79      6.92 o 
   3   5   4      374.96      366.54      7.24 o 
   4   5   4      331.31      327.62      7.27 o 
   5   5   4        3.64        4.99      1.53 o 
   6   5   4      101.56      115.05      5.48 o 
   7   5   4        0.65        7.27      4.17 o 
   8   5   4      233.99      245.41      8.54 o 
   9   5   4       39.14       29.23      4.20 o 
  10   5   4       34.08       34.52      5.09 o 
  11   5   4      303.07      298.99     11.07 o 
  -8   6   4        0.02        3.64      3.65 o 
  -7   6   4        0.26       -0.21      3.25 o 
  -6   6   4        5.08        5.04      3.28 o 
  -5   6   4      813.08      789.16     15.89 o 
  -4   6   4       20.95       17.29      3.43 o 
  -3   6   4       22.63       18.69      4.68 o 
  -2   6   4       32.41       30.41      5.73 o 
  -1   6   4      154.29      151.35      4.95 o 
   0   6   4       52.01       50.80      5.78 o 
   1   6   4        0.23        3.51      2.20 o 
   2   6   4       12.48       10.96      2.76 o 
   3   6   4        0.41        1.75      2.24 o 
   4   6   4       37.85       42.20      6.90 o 
   5   6   4        0.15       -0.31      1.71 o 
   6   6   4        2.16       -1.07      2.13 o 
   7   6   4       45.03       39.78      6.99 o 
   8   6   4        0.03       -0.82      2.50 o 
   9   6   4        0.59        0.60      2.72 o 
  10   6   4        7.67        7.00      3.58 o 
  11   6   4      142.93      157.89     12.72 o 
  -7   7   4        0.65        2.56      3.76 o 
  -6   7   4        0.29        1.82      3.29 o 
  -5   7   4       21.27       20.05      6.33 o 
  -4   7   4        0.03       -1.67      2.48 o 
  -3   7   4      362.89      354.28     10.09 o 
  -2   7   4       37.03       34.30      3.95 o 
  -1   7   4       99.21       95.70      5.17 o 
   0   7   4      898.54      839.29     13.59 o 
   1   7   4       84.03       86.76      5.72 o 
   2   7   4        0.00        2.40      2.52 o 
   3   7   4      201.23      212.82      8.26 o 
   4   7   4      246.37      242.61      8.83 o 
   5   7   4       81.46       73.01      4.25 o 
   6   7   4        0.44       -2.12      2.55 o 
   7   7   4        4.62        6.59      3.42 o 
   8   7   4       24.67       21.47      4.85 o 
   9   7   4       23.20       30.12      5.60 o 
  10   7   4       27.62       34.05      5.10 o 
  11   7   4        0.92       -1.84      3.25 o 
  -6   8   4        8.28        9.93      4.17 o 
  -5   8   4       52.34       43.80      5.41 o 
  -4   8   4      173.64      159.29      7.84 o 
  -3   8   4      238.38      222.68     12.34 o 
  -2   8   4        4.76        4.57      2.86 o 
  -1   8   4      171.04      150.28      8.53 o 
   0   8   4       46.55       44.66      5.30 o 
   1   8   4        4.12       -2.47      2.47 o 
   2   8   4       81.88       85.67     11.62 o 
   3   8   4        3.92        6.23      3.28 o 
   4   8   4      232.38      233.22      9.93 o 
   5   8   4       46.82       38.58      3.77 o 
   6   8   4        2.26        0.24      3.14 o 
   7   8   4        0.68        1.78      3.10 o 
   8   8   4      236.94      225.54     10.80 o 
   9   8   4      113.64       94.86      8.34 o 
  10   8   4        0.70        5.96      4.27 o 
  11   8   4       26.71       23.58      5.08 o 
  -5   9   4      125.83      150.41     12.59 o 
  -4   9   4        2.63        4.69      3.55 o 
  -3   9   4        4.87        7.66      4.03 o 
  -2   9   4        0.83        3.63      3.13 o 
  -1   9   4       16.93       20.76      4.96 o 
   0   9   4      533.07      549.04     19.01 o 
   1   9   4      615.05      602.06     16.12 o 
   2   9   4        0.40       -0.93      2.37 o 
   3   9   4      232.72      231.58      9.61 o 
   4   9   4       90.19      101.46     12.51 o 
   5   9   4        1.61        2.30      3.27 o 
   6   9   4       79.16       89.88      7.32 o 
   7   9   4       14.69       21.08      5.11 o 
   8   9   4      131.61      147.54     22.73 o 
   9   9   4       24.28       22.14      5.40 o 
  10   9   4        2.29        4.97      4.56 o 
  -3  10   4       37.94       39.75      6.55 o 
  -2  10   4       13.87       12.87      5.34 o 
  -1  10   4        3.97       -0.57      4.24 o 
   0  10   4        0.46       -0.78      3.76 o 
   1  10   4        0.60       -1.51      3.58 o 
   2  10   4      135.09      131.30     24.20 o 
   3  10   4       62.32       55.80      6.72 o 
   4  10   4        2.45       -0.50      4.28 o 
   5  10   4      293.38      295.34     35.75 o 
   6  10   4       38.17       30.85     10.87 o 
   7  10   4        0.64        1.36      3.67 o 
   8  10   4       69.50       77.71      8.06 o 
   9  10   4       10.66       12.89      5.34 o 
  -1  11   4       15.34       13.69      5.40 o 
   0  11   4        5.79        9.25      5.00 o 
   1  11   4       67.72       70.36      7.62 o 
   2  11   4       15.70       12.24      4.77 o 
   3  11   4        0.23       -3.70      5.22 o 
   4  11   4       58.99       47.49      9.56 o 
   5  11   4        4.80       12.91      4.69 o 
   6  11   4        0.70        3.45      4.16 o 
   7  11   4        0.51        6.00      7.26 o 
   8  11   4       22.72       30.27      6.72 o 
   2  12   4        4.95       -4.68      6.31 o 
   3  12   4       61.70       54.29     11.18 o 
   4  12   4       15.78       15.60      7.24 o 
   6  12   4       14.23       15.23      8.59 o 
  -7  -8   5       22.34       19.57      4.83 o 
  -6  -8   5       26.11       28.87      6.69 o 
  -5  -8   5        0.37        0.47      5.40 o 
  -4  -8   5        1.02       -0.94      3.66 o 
  -3  -8   5        5.15       -3.24      3.24 o 
  -2  -8   5        1.78        6.21      5.74 o 
  -1  -8   5       19.27       29.16      8.28 o 
   0  -8   5       20.38       19.93      8.13 o 
  -8  -7   5       17.34       15.15      5.63 o 
  -7  -7   5        4.21       10.94      3.88 o 
  -6  -7   5        3.41       10.12      4.57 o 
  -5  -7   5       16.64       11.84      4.52 o 
  -4  -7   5        0.50        0.73      6.47 o 
  -3  -7   5       58.64       62.08     10.57 o 
  -2  -7   5        0.74        4.70      3.87 o 
  -1  -7   5       60.96       59.62      8.90 o 
   0  -7   5       10.87       21.92      7.54 o 
   1  -7   5      112.82      101.69     12.34 o 
   2  -7   5       14.78        8.45      6.30 o 
   3  -7   5       12.72       11.19      7.17 o 
  -9  -6   5       29.53       34.71      7.08 o 
  -8  -6   5       29.86       45.95      7.23 o 
  -7  -6   5        0.01       -0.83      2.78 o 
  -6  -6   5       22.02       17.23      4.51 o 
  -5  -6   5       73.15       62.47      6.64 o 
  -4  -6   5      183.22      150.31      8.92 o 
  -3  -6   5        0.05        0.52      3.12 o 
  -2  -6   5        7.70        8.43      6.19 o 
  -1  -6   5       81.30       87.44      8.96 o 
   0  -6   5       70.91       60.77     11.93 o 
   1  -6   5      547.12      533.48     23.68 o 
   2  -6   5       29.73       17.09      6.80 o 
   3  -6   5        4.03        0.11      8.38 o 
   4  -6   5        5.44       -2.37      4.27 o 
 -10  -5   5       17.33       13.52     13.42 o 
  -9  -5   5        1.02        4.37      4.49 o 
  -8  -5   5      128.80      125.30     10.98 o 
  -7  -5   5        1.34        2.17      2.50 o 
  -6  -5   5      117.71      112.43      6.33 o 
  -5  -5   5       93.08       93.40      7.34 o 
  -4  -5   5      217.68      184.70     10.15 o 
  -3  -5   5      187.05      198.71      9.47 o 
  -2  -5   5       99.71      104.37      7.84 o 
  -1  -5   5        7.95       10.26      3.52 o 
   0  -5   5       96.14       86.54     11.03 o 
   1  -5   5      276.32      280.63     16.15 o 
   2  -5   5      220.50      237.33     10.81 o 
   3  -5   5        7.45        2.90      3.93 o 
   4  -5   5        0.07       -1.25      3.73 o 
   5  -5   5       32.77       33.64      6.26 o 
   6  -5   5      307.69      315.65     14.34 o 
 -10  -4   5        0.10       -3.92      4.22 o 
  -9  -4   5        0.68        0.05      3.84 o 
  -8  -4   5        3.56        3.92      2.91 o 
  -7  -4   5       35.67       39.94      5.23 o 
  -6  -4   5       22.81       22.45      3.60 o 
  -5  -4   5       74.55       57.87      5.94 o 
  -4  -4   5       10.21        1.59      7.01 o 
  -3  -4   5      228.25      199.45     14.80 o 
  -2  -4   5        4.42        6.44      3.29 o 
  -1  -4   5        0.78       -0.85      2.61 o 
   0  -4   5       19.59       15.79      3.89 o 
   1  -4   5        0.35        6.23      3.13 o 
   2  -4   5       21.29       16.70      3.17 o 
   3  -4   5        3.01        2.72      2.61 o 
   4  -4   5       12.84       16.52      3.70 o 
   5  -4   5        5.87        4.57      3.41 o 
   6  -4   5       25.10       23.08      4.34 o 
   7  -4   5       72.34       92.63      9.11 o 
 -10  -3   5        0.63        3.67      4.23 o 
  -9  -3   5       20.59       16.01      5.04 o 
  -8  -3   5       65.30       57.97      6.03 o 
  -7  -3   5       70.95       59.02      4.75 o 
  -6  -3   5      277.50      263.09      8.24 o 
  -5  -3   5      201.79      192.99      6.80 o 
  -4  -3   5      173.06      160.58      9.04 o 
  -3  -3   5        3.89        5.81      3.06 o 
  -2  -3   5        2.07        1.98      2.69 o 
  -1  -3   5      177.79      168.42     10.25 o 
   0  -3   5       14.82       19.79      2.34 o 
   1  -3   5       24.41       26.49      2.82 o 
   2  -3   5      324.91      317.47      7.15 o 
   3  -3   5      366.24      366.84      8.03 o 
   4  -3   5       19.46       25.97      2.99 o 
   5  -3   5        8.22        7.64      4.04 o 
   6  -3   5      151.43      148.69      7.38 o 
   7  -3   5       27.54       21.45      5.59 o 
   8  -3   5       78.00       91.15      9.29 o 
 -11  -2   5       14.20       17.28      5.76 o 
 -10  -2   5       20.80       15.16      5.27 o 
  -9  -2   5       18.28       16.99     11.01 o 
  -8  -2   5        2.62        4.89      2.91 o 
  -7  -2   5      167.21      145.09      6.38 o 
  -6  -2   5      249.12      258.80     12.89 o 
  -5  -2   5       93.43       92.35      3.93 o 
  -4  -2   5      129.38      128.39      5.33 o 
  -3  -2   5       17.21       24.59      2.19 o 
  -2  -2   5       73.12       77.14      4.19 o 
  -1  -2   5      254.88      269.19     21.52 o 
   0  -2   5        4.94        6.92      2.56 o 
   1  -2   5        2.61        1.61      1.52 o 
   2  -2   5        0.44        0.92      1.60 o 
   3  -2   5      291.32      297.90     10.16 o 
   4  -2   5      137.99      146.87      5.24 o 
   5  -2   5       47.09       44.08      3.49 o 
   6  -2   5      118.63      117.67      8.36 o 
   7  -2   5       38.59       37.28      5.82 o 
   8  -2   5      287.65      297.08     32.08 o 
 -11  -1   5        9.35        8.74      6.30 o 
 -10  -1   5        0.68       -0.96      3.36 o 
  -9  -1   5        1.77        4.06      2.96 o 
  -8  -1   5        3.50        1.20      3.54 o 
  -7  -1   5      260.46      259.68      6.93 o 
  -6  -1   5       30.96       31.63      5.04 o 
  -5  -1   5       13.42       18.29      2.76 o 
  -4  -1   5        3.23        4.07      1.97 o 
  -3  -1   5        0.02       -0.93      1.08 o 
  -2  -1   5      547.44      545.67      9.13 o 
  -1  -1   5       53.46       60.75      4.47 o 
   0  -1   5       35.10       35.52      5.43 o 
   1  -1   5        2.45        1.85      2.68 o 
   2  -1   5        0.06        1.28      1.41 o 
   3  -1   5      207.31      204.79      5.44 o 
   4  -1   5       49.64       54.19      3.39 o 
   5  -1   5       11.57       10.20      2.98 o 
   6  -1   5       15.75       15.72      3.31 o 
   7  -1   5       10.40       12.88      4.39 o 
   8  -1   5       50.43       56.50     10.11 o 
   9  -1   5       67.40       72.58      8.57 o 
 -10   0   5       65.75       93.67      8.43 o 
  -9   0   5        0.82       -2.70      4.59 o 
  -8   0   5       15.38       17.54      5.27 o 
  -7   0   5       31.26       30.91      3.28 o 
  -6   0   5       65.64       67.51      3.76 o 
  -5   0   5        1.78        0.90      1.51 o 
  -4   0   5       53.61       48.93      2.78 o 
  -3   0   5       19.36       22.19      2.42 o 
  -2   0   5      350.59      354.71      7.00 o 
  -1   0   5      504.49      549.48     12.19 o 
   0   0   5        0.29        0.93      2.03 o 
   1   0   5        7.01        8.26      1.49 o 
   2   0   5      350.40      358.20      6.42 o 
   3   0   5       16.87       18.14      2.06 o 
   4   0   5        1.61        0.61      1.61 o 
   5   0   5        7.02        8.14      2.15 o 
   6   0   5       14.02       11.19      2.34 o 
   7   0   5        3.64       -1.07      2.45 o 
   8   0   5       67.14       69.99      7.25 o 
   9   0   5       15.94       16.49      5.23 o 
  10   0   5       33.18       39.73      7.28 o 
 -10   1   5       88.19       90.68      8.33 o 
  -9   1   5        1.39        3.63      3.52 o 
  -8   1   5       12.59        9.77      2.76 o 
  -7   1   5       69.78       56.38      4.86 o 
  -6   1   5       66.43       68.70      3.94 o 
  -5   1   5      132.20      140.33      4.61 o 
  -4   1   5      346.98      351.20      6.60 o 
  -3   1   5       20.88       23.47      1.97 o 
  -2   1   5      211.17      233.92      4.58 o 
  -1   1   5      952.22      954.26     12.21 o 
   0   1   5      131.82      147.97     11.39 o 
   1   1   5      622.18      649.78      9.47 o 
   2   1   5      263.16      260.11      5.14 o 
   3   1   5     1919.92     1887.01     22.18 o 
   4   1   5       70.01       73.10      3.28 o 
   5   1   5       22.05       26.12      2.56 o 
   6   1   5        0.58        0.06      2.30 o 
   7   1   5        4.59        2.09      2.91 o 
   8   1   5       47.31       55.46      5.06 o 
   9   1   5        0.05        0.20      3.02 o 
  10   1   5       48.19       48.08      7.45 o 
 -10   2   5        0.12        3.23      4.70 o 
  -9   2   5        1.92        3.27      3.97 o 
  -8   2   5        0.07        3.33      2.66 o 
  -7   2   5       82.72       78.45      4.39 o 
  -6   2   5      536.62      545.76      9.81 o 
  -5   2   5      460.69      468.11      8.43 o 
  -4   2   5      421.84      422.57      9.26 o 
  -3   2   5        0.41       -1.15      1.15 o 
  -2   2   5        0.43        2.49      1.16 o 
  -1   2   5      151.72      154.44      3.42 o 
   0   2   5      234.97      239.47      7.27 o 
   1   2   5      451.38      470.36      6.92 o 
   2   2   5        1.28        0.78      1.14 o 
   3   2   5     1253.02     1308.89     14.40 o 
   4   2   5        7.03        4.55      1.52 o 
   5   2   5       62.77       62.58      3.15 o 
   6   2   5        7.17        4.32      3.66 o 
   7   2   5        5.90        5.11      3.14 o 
   8   2   5        0.66       -2.40      2.57 o 
   9   2   5       17.59       22.83      4.01 o 
  10   2   5       51.36       62.21      5.95 o 
 -10   3   5        0.87        0.21      4.85 o 
  -9   3   5        0.20        0.59      5.00 o 
  -8   3   5        8.21        8.68      3.32 o 
  -7   3   5        4.21        0.83      2.57 o 
  -6   3   5       24.71       22.54      3.50 o 
  -5   3   5        2.95        1.48      1.96 o 
  -4   3   5      139.81      137.60      4.44 o 
  -3   3   5        0.64       -0.49      1.34 o 
  -2   3   5        1.76        1.65      1.25 o 
  -1   3   5     1015.59     1078.31     13.23 o 
   0   3   5      618.35      640.55     12.93 o 
   1   3   5       35.58       40.68     12.73 o 
   2   3   5        0.87        1.07      1.10 o 
   3   3   5      935.17      902.56     13.62 o 
   4   3   5      686.89      626.62      8.97 o 
   5   3   5        1.19        3.18      1.52 o 
   6   3   5        5.56        2.03      2.39 o 
   7   3   5        4.86        2.44      2.43 o 
   8   3   5       19.09       20.01      4.30 o 
   9   3   5        1.25       -2.39      2.39 o 
  10   3   5       53.62       52.90      7.20 o 
  11   3   5       22.20       26.70      4.95 o 
  -9   4   5       13.32       21.59      4.66 o 
  -8   4   5        5.73        6.23      3.70 o 
  -7   4   5        8.29        3.54      5.56 o 
  -6   4   5      389.09      370.75     10.25 o 
  -5   4   5     1896.09     1835.53     24.92 o 
  -4   4   5      287.14      289.27      6.47 o 
  -3   4   5       63.84       70.66      3.27 o 
  -2   4   5       16.43       17.06      1.89 o 
  -1   4   5        1.23       -0.95      1.20 o 
   0   4   5        8.74       17.09      3.37 o 
   1   4   5      122.32      119.63      3.17 o 
   2   4   5       62.42       56.38      3.10 o 
   3   4   5       43.95       36.38      2.46 o 
   4   4   5        4.21        3.43      1.46 o 
   5   4   5        0.06        0.02      1.44 o 
   6   4   5        4.98        6.79      2.33 o 
   7   4   5      141.91      144.25      6.53 o 
   8   4   5       34.10       28.81      4.09 o 
   9   4   5        1.13        2.24      2.81 o 
  10   4   5        1.63        1.99      3.05 o 
  11   4   5      135.03      163.87      8.77 o 
  -8   5   5        6.57        9.60      6.48 o 
  -7   5   5        1.41        1.43      2.90 o 
  -6   5   5      108.82      117.35      7.06 o 
  -5   5   5      117.37      115.86      6.10 o 
  -4   5   5      691.19      664.71     12.97 o 
  -3   5   5       16.64       16.18      2.25 o 
  -2   5   5        2.69        1.55      2.17 o 
  -1   5   5      334.02      322.75      6.11 o 
   0   5   5     2249.46     2353.47     63.76 o 
   1   5   5      136.74      145.25      8.32 o 
   2   5   5       46.71       45.59      2.80 o 
   3   5   5        0.41       -0.10      1.41 o 
   4   5   5        0.69       -0.76      1.54 o 
   5   5   5       14.99       12.43      1.91 o 
   6   5   5       95.96      101.28      5.31 o 
   7   5   5      113.56      106.31      5.75 o 
   8   5   5      201.09      179.38      8.22 o 
   9   5   5        2.50        1.52      3.87 o 
  10   5   5        0.02       -2.28      2.96 o 
  11   5   5      132.27      142.64      8.56 o 
  -8   6   5        5.73       10.46      4.26 o 
  -7   6   5       10.44        8.48      3.70 o 
  -6   6   5        1.73        1.38      2.96 o 
  -5   6   5      135.18      132.37      6.81 o 
  -4   6   5      382.08      354.23      9.88 o 
  -3   6   5       33.43       32.79      3.70 o 
  -2   6   5        6.45        9.38      2.55 o 
  -1   6   5       87.32       89.81      3.68 o 
   0   6   5       92.81       89.14      5.23 o 
   1   6   5        0.92        0.61      2.15 o 
   2   6   5       92.09       90.66      5.54 o 
   3   6   5        0.16        2.86      1.55 o 
   4   6   5      139.04      134.23      5.21 o 
   5   6   5        0.64        5.97      2.01 o 
   6   6   5       11.01        7.01      3.26 o 
   7   6   5        0.16       -0.92      2.87 o 
   8   6   5       74.83       72.40      5.44 o 
   9   6   5       30.63       35.62      4.70 o 
  10   6   5       44.01       42.42      5.49 o 
  11   6   5        8.91        6.05      5.36 o 
  -7   7   5        4.56        2.94      3.87 o 
  -6   7   5       17.08       14.66      4.24 o 
  -5   7   5      212.86      231.88     11.05 o 
  -4   7   5       16.20        7.16      3.28 o 
  -3   7   5       95.18       86.50      9.69 o 
  -2   7   5       78.12       75.86      5.64 o 
  -1   7   5        0.63        2.40      2.22 o 
   0   7   5      245.05      225.30      8.51 o 
   1   7   5      160.65      163.11      7.07 o 
   2   7   5        2.62        0.59      2.64 o 
   3   7   5       48.87       36.84      4.42 o 
   4   7   5       67.67       70.81      4.79 o 
   5   7   5       13.42       17.91      2.78 o 
   6   7   5       16.13       16.29      3.85 o 
   7   7   5      108.11       97.57      6.99 o 
   8   7   5        1.49        0.76      4.10 o 
   9   7   5       73.36       59.97      7.15 o 
  10   7   5        7.98        9.35      3.90 o 
  11   7   5        6.53       10.34      4.34 o 
  -6   8   5       25.62       35.38      5.54 o 
  -5   8   5       59.87       63.85      6.06 o 
  -4   8   5      281.42      314.66     10.42 o 
  -3   8   5        4.75        5.50      2.85 o 
  -2   8   5      126.35      117.90      6.38 o 
  -1   8   5       10.32        8.71      3.97 o 
   0   8   5      338.79      306.97     12.72 o 
   1   8   5       20.85       18.85      3.58 o 
   2   8   5       10.99        8.09      3.26 o 
   3   8   5      712.95      718.88     28.50 o 
   4   8   5      281.37      291.12     12.66 o 
   5   8   5        8.80       13.48      2.76 o 
   6   8   5       63.87       53.44      5.61 o 
   7   8   5       10.71       10.33      3.76 o 
   8   8   5        3.79        1.13      3.18 o 
   9   8   5      225.17      236.05     11.47 o 
  10   8   5       87.22       81.02      9.75 o 
  -5   9   5        0.63        1.95      3.57 o 
  -4   9   5      158.10      165.41      9.16 o 
  -3   9   5        0.01        2.40      3.07 o 
  -2   9   5        1.45       -0.44      3.89 o 
  -1   9   5       47.81       42.38      6.20 o 
   0   9   5       15.36       22.32      4.76 o 
   1   9   5        2.18       -1.69      3.15 o 
   2   9   5       20.23       16.04      4.01 o 
   3   9   5      181.07      183.60      8.87 o 
   4   9   5      134.57      132.73      7.88 o 
   5   9   5      121.80      133.73      8.25 o 
   6   9   5       18.65       26.44      7.74 o 
   7   9   5       98.93      102.43      7.93 o 
   8   9   5      146.62      158.07      9.75 o 
   9   9   5        1.31       -1.15      4.35 o 
  10   9   5        7.95        6.95      4.64 o 
  -3  10   5      131.50      149.23     21.29 o 
  -2  10   5        1.49       -0.44      4.16 o 
  -1  10   5       17.04       18.32      5.20 o 
   0  10   5        2.91        3.20      4.01 o 
   1  10   5       10.39       16.06      4.58 o 
   2  10   5       77.26       79.81      9.60 o 
   3  10   5      120.78      122.97     13.49 o 
   4  10   5       44.48       53.66      6.03 o 
   5  10   5      100.73      107.75      9.99 o 
   6  10   5       12.85       11.21      4.46 o 
   7  10   5       22.76       17.05      4.94 o 
   8  10   5        8.41       12.35      4.79 o 
   9  10   5       29.52       35.97      6.52 o 
  -1  11   5       15.69       12.05      5.37 o 
   0  11   5       10.29       21.23      8.61 o 
   1  11   5        1.84        2.00      4.11 o 
   2  11   5        4.19        6.59      4.22 o 
   3  11   5      115.66      119.41      8.46 o 
   4  11   5       41.64       35.28      5.80 o 
   5  11   5       15.48       24.29      8.32 o 
   6  11   5       44.96       46.61      8.26 o 
   7  11   5       46.13       41.07      9.94 o 
   8  11   5        0.37        2.18      4.40 o 
   2  12   5       80.76       91.69     12.74 o 
   3  12   5      229.00      253.96     17.83 o 
   4  12   5      208.66      191.36     16.40 o 
   6  12   5        1.24        3.78      4.85 o 
  -7  -7   6        8.56       14.03      4.44 o 
  -6  -7   6       19.94       18.72      5.64 o 
  -5  -7   6        6.45        4.15      4.21 o 
  -4  -7   6       20.11       21.67      5.71 o 
  -3  -7   6       38.91       28.66      5.83 o 
  -2  -7   6        1.38       -0.13      3.92 o 
  -1  -7   6        2.39       -4.78      4.78 o 
   0  -7   6       26.16       32.37      9.06 o 
   1  -7   6        4.62        4.68      6.45 o 
  -8  -6   6        2.85        9.13      5.34 o 
  -7  -6   6       37.25       37.81      5.06 o 
  -6  -6   6       27.69       35.00      4.63 o 
  -5  -6   6        0.00       -0.02      6.61 o 
  -4  -6   6        0.28        0.82      3.61 o 
  -3  -6   6       15.54       15.53      4.74 o 
  -2  -6   6       41.22       37.03      5.79 o 
  -1  -6   6        0.07        1.99      3.49 o 
   0  -6   6       86.61       76.39      8.48 o 
   1  -6   6        2.37       -2.05      4.75 o 
   2  -6   6       93.31       87.13     11.77 o 
   3  -6   6       47.67       33.67      8.75 o 
  -9  -5   6       10.81        6.97      5.30 o 
  -8  -5   6      134.36      148.70      7.99 o 
  -7  -5   6       38.77       41.95      7.91 o 
  -6  -5   6        2.03       -2.62      2.65 o 
  -5  -5   6        9.97       10.96      5.63 o 
  -4  -5   6       29.15       27.96      5.27 o 
  -3  -5   6      214.04      221.49     10.40 o 
  -2  -5   6      216.29      213.67     10.13 o 
  -1  -5   6        2.96        2.75      3.42 o 
   0  -5   6       34.13       39.88      5.71 o 
   1  -5   6       11.41       12.27      4.16 o 
   2  -5   6      144.14      138.20     13.11 o 
   3  -5   6       84.97       78.35      7.76 o 
   4  -5   6       23.64       26.93      5.89 o 
   5  -5   6        4.95        7.47      7.30 o 
 -10  -4   6        3.68        6.27      5.33 o 
  -9  -4   6        0.02        2.37      4.76 o 
  -8  -4   6       41.23       37.78      4.87 o 
  -7  -4   6        7.61       10.86      3.40 o 
  -6  -4   6        0.79       -1.02      2.43 o 
  -5  -4   6        9.09        3.92      4.51 o 
  -4  -4   6        2.49        3.03      3.26 o 
  -3  -4   6       15.78       23.19      4.63 o 
  -2  -4   6       47.56       51.50     11.38 o 
  -1  -4   6        3.71        3.40      3.87 o 
   0  -4   6       16.88       13.35      3.96 o 
   1  -4   6       60.68       62.75      8.37 o 
   2  -4   6       61.57       65.23      5.11 o 
   3  -4   6        7.95        7.45      3.82 o 
   4  -4   6       50.84       58.99      6.85 o 
   5  -4   6       16.98       17.08      4.98 o 
   6  -4   6       40.36       41.15      7.28 o 
 -10  -3   6        0.75        0.96      4.15 o 
  -9  -3   6       13.13        7.22      4.58 o 
  -8  -3   6        7.94        8.93      4.44 o 
  -7  -3   6      259.61      280.89     10.13 o 
  -6  -3   6        6.83        1.30      5.09 o 
  -5  -3   6      107.86      103.51      7.29 o 
  -4  -3   6        4.97        2.18      6.86 o 
  -3  -3   6        8.65       12.05      3.75 o 
  -2  -3   6      153.15      145.38     10.73 o 
  -1  -3   6        9.01       10.44      3.72 o 
   0  -3   6        8.69        9.66      3.58 o 
   1  -3   6        2.58        0.80      5.03 o 
   2  -3   6       79.33       77.93      5.10 o 
   3  -3   6        0.32        5.36      2.23 o 
   4  -3   6       28.96       30.57      4.09 o 
   5  -3   6        0.44       -0.36      2.65 o 
   6  -3   6        1.38        4.14      4.12 o 
   7  -3   6       20.11       20.19      5.84 o 
 -10  -2   6        2.27        7.53      4.78 o 
  -9  -2   6        2.58        6.19      4.03 o 
  -8  -2   6        1.68       -1.90      2.48 o 
  -7  -2   6      408.51      412.30     10.80 o 
  -6  -2   6      315.92      310.60     12.49 o 
  -5  -2   6      334.28      340.22     11.19 o 
  -4  -2   6        6.04        3.74      2.33 o 
  -3  -2   6       16.33       20.24      5.88 o 
  -2  -2   6      403.71      412.34     12.36 o 
  -1  -2   6      269.94      270.27      9.79 o 
   0  -2   6      180.95      196.46      9.76 o 
   1  -2   6        4.16        7.69      2.27 o 
   2  -2   6      243.31      240.10      8.43 o 
   3  -2   6       11.91       15.07      2.58 o 
   4  -2   6       17.39       17.75      2.69 o 
   5  -2   6       40.55       37.54      3.62 o 
   6  -2   6       41.60       40.16      4.67 o 
   7  -2   6       72.54       73.32      7.80 o 
   8  -2   6       25.09       25.41      6.40 o 
 -10  -1   6      119.94      174.21     10.80 o 
  -9  -1   6        0.22        6.59      4.07 o 
  -8  -1   6       58.98       60.19      5.18 o 
  -7  -1   6        6.05        6.12      2.34 o 
  -6  -1   6       15.03       13.09      2.48 o 
  -5  -1   6       43.95       40.85      3.10 o 
  -4  -1   6       35.93       45.90      3.22 o 
  -3  -1   6       11.42        9.42      1.81 o 
  -2  -1   6       48.78       53.22      4.82 o 
  -1  -1   6       66.33       64.38      5.11 o 
   0  -1   6      356.28      351.02     10.73 o 
   1  -1   6        0.00       -0.81      1.43 o 
   2  -1   6        1.67        1.55      1.76 o 
   3  -1   6       73.88       76.35      3.97 o 
   4  -1   6       64.15       67.96      3.97 o 
   5  -1   6       16.09       14.72      3.21 o 
   6  -1   6       23.52       20.96      3.05 o 
   7  -1   6        9.32        6.78      6.27 o 
   8  -1   6        2.21        9.03      4.77 o 
 -10   0   6        0.61       -2.09      4.21 o 
  -9   0   6        0.08       -0.69      3.18 o 
  -8   0   6       22.00       18.76      3.34 o 
  -7   0   6       74.70       68.36      4.20 o 
  -6   0   6     1079.19     1039.09     14.50 o 
  -5   0   6      640.88      628.42     10.17 o 
  -4   0   6      127.09      125.89      5.07 o 
  -3   0   6       57.93       56.47      3.89 o 
  -2   0   6       50.46       52.45      3.10 o 
  -1   0   6      175.06      184.47      7.44 o 
   0   0   6      137.69      146.27      6.66 o 
   1   0   6        3.44        3.83      1.84 o 
   2   0   6        6.38        5.68      1.69 o 
   3   0   6       58.19       55.33      3.23 o 
   4   0   6      166.34      179.63      5.49 o 
   5   0   6        5.95        3.83      2.09 o 
   6   0   6       26.28       24.43      3.79 o 
   7   0   6        0.06       -1.45      2.71 o 
   8   0   6      144.46      163.35     10.24 o 
   9   0   6       15.79       21.01      6.31 o 
 -10   1   6       65.25       61.92      7.52 o 
  -9   1   6        7.90        6.86      4.01 o 
  -8   1   6       27.16       33.66      3.80 o 
  -7   1   6      171.51      168.45      6.02 o 
  -6   1   6       13.20       10.80      2.51 o 
  -5   1   6      178.91      163.06      5.21 o 
  -4   1   6      142.64      156.42      4.67 o 
  -3   1   6      205.11      217.69      5.04 o 
  -2   1   6      134.35      140.32      4.38 o 
  -1   1   6       42.19       44.27      2.43 o 
   0   1   6      215.90      210.50      7.70 o 
   1   1   6      274.81      267.57      8.57 o 
   2   1   6       42.64       45.51      2.63 o 
   3   1   6      109.76      114.97      4.06 o 
   4   1   6       10.47       18.13      3.45 o 
   5   1   6        2.96        3.03      1.93 o 
   6   1   6       19.96       14.33      3.32 o 
   7   1   6        6.14        4.48      2.92 o 
   8   1   6      116.63      105.84      6.66 o 
   9   1   6        6.24        0.39      5.83 o 
  10   1   6       57.09       63.21      8.42 o 
 -10   2   6       24.40       28.25      6.71 o 
  -9   2   6        7.13        8.00      3.44 o 
  -8   2   6        0.03        3.23      3.03 o 
  -7   2   6       11.56        9.40      2.75 o 
  -6   2   6        1.01       -1.97      1.97 o 
  -5   2   6     1873.05     1869.09     21.21 o 
  -4   2   6       27.85       32.03      6.94 o 
  -3   2   6      149.99      163.15      4.89 o 
  -2   2   6       10.17       11.92      1.67 o 
  -1   2   6      378.50      341.12      5.69 o 
   0   2   6       59.14       66.79      8.63 o 
   1   2   6       85.18       92.29      6.32 o 
   2   2   6      860.32      842.42     11.91 o 
   3   2   6      873.12      821.67     10.91 o 
   4   2   6     1239.73     1200.70     18.98 o 
   5   2   6       10.10        9.95      1.95 o 
   6   2   6       57.48       56.50      4.56 o 
   7   2   6      118.63      133.01      6.81 o 
   8   2   6       75.06       84.06      6.06 o 
   9   2   6      118.97      131.17      7.63 o 
  10   2   6       25.04       21.68      4.71 o 
  -9   3   6       19.11       37.80      5.23 o 
  -8   3   6        1.85        0.02      4.53 o 
  -7   3   6      117.53      127.70      6.60 o 
  -6   3   6       10.18        8.87      2.47 o 
  -5   3   6        2.78        1.18      2.06 o 
  -4   3   6      284.19      283.46      6.56 o 
  -3   3   6        2.90        1.59      1.46 o 
  -2   3   6       57.21       68.33      3.13 o 
  -1   3   6        6.20        3.83      2.22 o 
   0   3   6     1489.43     1470.32     23.76 o 
   1   3   6       15.65       14.54      3.55 o 
   2   3   6        4.91        5.48      1.30 o 
   3   3   6        0.43        2.96      2.30 o 
   4   3   6       78.48       83.41      3.52 o 
   5   3   6       18.18       21.10      2.38 o 
   6   3   6        2.43        1.60      2.51 o 
   7   3   6       47.04       47.74      4.57 o 
   8   3   6       39.30       31.12      4.29 o 
   9   3   6        0.58        2.85      3.03 o 
  10   3   6        1.49        3.71      3.26 o 
  -9   4   6       43.63       55.36      6.13 o 
  -8   4   6       15.81       30.59      4.61 o 
  -7   4   6       22.00       17.20      3.73 o 
  -6   4   6      123.42      126.67      6.43 o 
  -5   4   6        8.54        0.82      2.28 o 
  -4   4   6      586.21      575.85      9.75 o 
  -3   4   6        1.41        1.44      1.69 o 
  -2   4   6      113.25      116.49      3.74 o 
  -1   4   6      149.25      159.50      5.54 o 
   0   4   6      365.02      368.55     10.14 o 
   1   4   6       29.96       36.57      3.91 o 
   2   4   6      231.74      227.65      4.82 o 
   3   4   6       20.14       20.87      4.51 o 
   4   4   6      103.30       87.78      5.81 o 
   5   4   6        4.24        0.51      1.62 o 
   6   4   6       22.04       19.68      3.24 o 
   7   4   6        0.00       -1.70      2.55 o 
   8   4   6        0.22       -2.35      2.35 o 
   9   4   6      188.59      187.44     11.38 o 
  10   4   6        2.61        3.24      3.20 o 
  -8   5   6        0.09       -0.28      3.14 o 
  -7   5   6       34.42       28.80      5.25 o 
  -6   5   6        7.30       11.30      6.15 o 
  -5   5   6        7.29       10.10      3.06 o 
  -4   5   6      107.26      111.56      5.55 o 
  -3   5   6      237.31      226.80      7.14 o 
  -2   5   6      190.59      188.22      4.97 o 
  -1   5   6        2.15        4.07      2.63 o 
   0   5   6        0.74        2.10      6.44 o 
   1   5   6      537.08      536.80     12.30 o 
   2   5   6      373.85      370.49      8.31 o 
   3   5   6      143.07      136.22      4.43 o 
   4   5   6        2.88        4.06      1.76 o 
   5   5   6       46.48       44.06      3.21 o 
   6   5   6        0.14        0.13      2.32 o 
   7   5   6        1.31       -0.85      2.44 o 
   8   5   6        0.00        2.65      2.79 o 
   9   5   6        0.45       -1.93      4.89 o 
  10   5   6       20.27       17.20      4.11 o 
  11   5   6        0.34       -0.40      3.42 o 
  -8   6   6       48.32       74.47      8.94 o 
  -7   6   6        0.85        5.76      3.42 o 
  -6   6   6        2.35        4.60      3.18 o 
  -5   6   6       90.94       97.65      6.11 o 
  -4   6   6      327.03      336.75      9.68 o 
  -3   6   6       76.45       74.59      4.81 o 
  -2   6   6        0.22       -0.83      1.73 o 
  -1   6   6       64.36       64.76      4.27 o 
   0   6   6        7.88        8.31      3.18 o 
   1   6   6       15.56        9.53      2.88 o 
   2   6   6      263.26      258.67      6.20 o 
   3   6   6      477.91      445.52      8.66 o 
   4   6   6        0.02        0.63      1.91 o 
   5   6   6      397.49      408.63      8.71 o 
   6   6   6      136.46      144.43      7.20 o 
   7   6   6        1.66        4.21      2.44 o 
   8   6   6       32.41       26.29      4.15 o 
   9   6   6       78.43       86.16      5.62 o 
  10   6   6        0.90       -1.23      3.87 o 
  11   6   6       26.80       25.51      6.24 o 
  -7   7   6        0.21        7.49      5.56 o 
  -6   7   6        0.44        2.19      4.30 o 
  -5   7   6       21.36       23.88      4.22 o 
  -4   7   6      221.00      185.64      7.70 o 
  -3   7   6      125.92      115.99      7.39 o 
  -2   7   6       29.05       32.95      6.34 o 
  -1   7   6       33.32       23.60      4.91 o 
   0   7   6       71.50       82.65      5.84 o 
   1   7   6       89.71       81.60      5.73 o 
   2   7   6      235.58      244.83      9.13 o 
   3   7   6       69.20       78.29      6.25 o 
   4   7   6      224.70      230.61      6.62 o 
   5   7   6       12.17       11.50      2.35 o 
   6   7   6       27.03       29.73      4.54 o 
   7   7   6       15.52       13.90      4.55 o 
   8   7   6       29.04       24.42      4.76 o 
   9   7   6       16.77       18.25      6.84 o 
  10   7   6       64.31       59.29      6.27 o 
  -6   8   6        9.81        3.95      5.38 o 
  -5   8   6        0.91        1.90      7.63 o 
  -4   8   6        1.73        8.47      4.91 o 
  -3   8   6       72.42       67.33     13.80 o 
  -2   8   6      165.41      144.04      6.78 o 
  -1   8   6       21.47       21.53      4.84 o 
   0   8   6      252.63      217.08      9.80 o 
   1   8   6      232.04      239.37      9.27 o 
   2   8   6      603.01      591.00     16.78 o 
   3   8   6        2.15        0.05      2.98 o 
   4   8   6       97.66       93.01      4.88 o 
   5   8   6       73.35       74.62      4.58 o 
   6   8   6      268.36      270.66     10.51 o 
   7   8   6       49.15       41.68      5.44 o 
   8   8   6        0.26       -2.95      2.95 o 
   9   8   6       71.24       76.19      8.01 o 
  10   8   6      132.80      149.03     18.55 o 
  -5   9   6       22.45       31.21      6.77 o 
  -4   9   6        8.90       15.48      5.58 o 
  -3   9   6       13.47        9.78      5.10 o 
  -2   9   6       29.64       47.63     10.88 o 
  -1   9   6       60.09       58.93     11.35 o 
   0   9   6       12.45       13.33      4.45 o 
   1   9   6       60.93       57.69      6.17 o 
   2   9   6      156.73      158.19      8.08 o 
   3   9   6       16.12       20.52      5.17 o 
   4   9   6      196.97      197.82      7.04 o 
   5   9   6      115.71      116.65     15.09 o 
   6   9   6        6.94       11.66      4.03 o 
   7   9   6        2.72        9.32      4.28 o 
   8   9   6        1.43        3.79      5.33 o 
   9   9   6        4.14        0.81      3.62 o 
  10   9   6      164.77      203.26     11.79 o 
  -3  10   6        4.44        3.52      4.85 o 
  -2  10   6        3.08       -1.41      4.16 o 
  -1  10   6        0.82        0.38      4.10 o 
   0  10   6        0.05       -1.84      7.87 o 
   1  10   6       89.53       92.77      7.79 o 
   2  10   6      253.34      233.24     10.92 o 
   3  10   6      410.86      443.97     26.38 o 
   4  10   6      240.78      234.34     20.22 o 
   5  10   6        3.40        1.53      5.67 o 
   6  10   6       62.08       60.80     10.71 o 
   7  10   6      118.25      116.50     14.16 o 
   8  10   6       25.92       26.18      9.54 o 
   9  10   6       42.32       37.89     11.26 o 
  -1  11   6        7.96        2.77      5.22 o 
   0  11   6       38.16       30.86      6.17 o 
   1  11   6       18.04       19.25      6.47 o 
   2  11   6       66.93       81.89      7.60 o 
   3  11   6        0.02        3.85      3.58 o 
   4  11   6        2.89       -1.13      3.95 o 
   5  11   6        0.40        1.26      6.33 o 
   6  11   6       88.94      101.57     13.48 o 
   7  11   6       25.23       28.45      9.95 o 
   8  11   6        6.34       13.28      8.52 o 
   2  12   6        0.82        0.46      4.27 o 
   3  12   6       22.15       18.53      5.15 o 
   4  12   6        3.11        4.32      6.33 o 
  -4  -7   7        0.16        4.60      5.15 o 
  -3  -7   7        0.02        3.07      7.10 o 
  -2  -7   7        9.83        5.48      4.83 o 
  -7  -6   7        6.65        7.08      4.40 o 
  -6  -6   7        0.32        3.45      3.38 o 
  -5  -6   7        4.07        9.91      5.19 o 
  -4  -6   7        0.05       -0.01      9.77 o 
  -3  -6   7        2.07        9.35      4.80 o 
  -2  -6   7      132.14      138.53      9.72 o 
  -1  -6   7       90.70       74.90      7.84 o 
   0  -6   7       25.79       28.38      8.21 o 
   1  -6   7        1.68       -2.51      4.78 o 
  -8  -5   7       53.21       74.80      6.65 o 
  -7  -5   7      102.65       96.90      6.91 o 
  -6  -5   7        9.24       16.02      3.79 o 
  -5  -5   7       25.36       25.79      5.91 o 
  -4  -5   7      109.88      109.25      8.74 o 
  -3  -5   7       94.06       81.66      7.63 o 
  -2  -5   7       63.46       73.34      7.28 o 
  -1  -5   7        0.47        1.25      3.28 o 
   0  -5   7       83.44       74.02      7.30 o 
   1  -5   7       33.86       36.64      5.67 o 
   2  -5   7       77.67       84.79     11.58 o 
   3  -5   7      104.71      108.86     13.30 o 
  -9  -4   7        2.45       -0.74      4.26 o 
  -8  -4   7        0.26       -2.50      2.98 o 
  -7  -4   7       10.16        5.44      3.40 o 
  -6  -4   7      204.28      198.40     11.05 o 
  -5  -4   7       21.06       21.93      4.01 o 
  -4  -4   7       50.05       50.05      6.34 o 
  -3  -4   7        0.17        3.05      3.50 o 
  -2  -4   7       49.02       44.42      5.81 o 
  -1  -4   7      169.98      169.32      9.17 o 
   0  -4   7       10.26       12.83      7.08 o 
   1  -4   7        0.09       -1.55      7.13 o 
   2  -4   7        0.00        1.03      3.26 o 
   3  -4   7       97.42       86.78     21.63 o 
   4  -4   7        0.40       -1.71      3.64 o 
   5  -4   7        0.83       -5.02      5.02 o 
  -9  -3   7        0.04        0.06      4.13 o 
  -8  -3   7       24.55       22.48      4.29 o 
  -7  -3   7       20.65       17.24      3.75 o 
  -6  -3   7        1.73        4.12      2.58 o 
  -5  -3   7      100.52       86.93      5.68 o 
  -4  -3   7       38.59       25.28      4.81 o 
  -3  -3   7        0.05        1.11      3.13 o 
  -2  -3   7      143.42      141.77      8.47 o 
  -1  -3   7       12.28        8.99      3.72 o 
   0  -3   7       43.63       47.31      5.65 o 
   1  -3   7        0.63        2.20      3.24 o 
   2  -3   7        0.95       -1.17      5.65 o 
   3  -3   7        0.64        0.44      2.79 o 
   4  -3   7       13.71       18.87      4.65 o 
   5  -3   7        1.22        2.99      3.80 o 
   6  -3   7        0.61        4.09      6.62 o 
  -9  -2   7        5.26        6.05      6.13 o 
  -8  -2   7        2.66        2.51      3.03 o 
  -7  -2   7       15.61       13.15      5.21 o 
  -6  -2   7       12.17        9.20      2.99 o 
  -5  -2   7      766.99      745.62     14.63 o 
  -4  -2   7       31.27       25.71      3.49 o 
  -3  -2   7        2.32        5.24      3.29 o 
  -2  -2   7        0.14       -1.01      4.60 o 
  -1  -2   7       68.15       74.96      6.41 o 
   0  -2   7      206.20      207.83     14.78 o 
   1  -2   7       49.36       53.64     17.67 o 
   2  -2   7        1.91        4.08      2.23 o 
   3  -2   7       61.22       60.79      4.04 o 
   4  -2   7      188.83      187.87      6.46 o 
   5  -2   7       13.27       10.10      3.69 o 
   6  -2   7        2.76        5.61      4.57 o 
   7  -2   7       23.56       20.34      8.45 o 
 -10  -1   7        7.34        0.05     10.76 o 
  -9  -1   7       15.88       14.60      5.27 o 
  -8  -1   7        5.90        2.20      3.11 o 
  -7  -1   7        2.66       -2.46      2.46 o 
  -6  -1   7      128.50      126.75      6.15 o 
  -5  -1   7       68.06       66.27      6.68 o 
  -4  -1   7       31.80       32.87      5.54 o 
  -3  -1   7        0.01        0.82      1.89 o 
  -2  -1   7        0.64        3.06      2.77 o 
  -1  -1   7      100.86      102.24      7.79 o 
   0  -1   7      287.42      294.11     11.59 o 
   1  -1   7       14.09       14.32      3.83 o 
   2  -1   7        0.99       -0.10      1.92 o 
   3  -1   7        2.39        2.58      1.96 o 
   4  -1   7        6.23        5.97      2.17 o 
   5  -1   7        1.24        1.39      2.22 o 
   6  -1   7       16.27       18.29      4.02 o 
   7  -1   7        0.03        1.06      4.10 o 
   8  -1   7       75.32       61.90      9.38 o 
 -10   0   7        0.47        8.33      6.14 o 
  -9   0   7       22.67       28.46      4.65 o 
  -8   0   7        1.96        3.18      2.88 o 
  -7   0   7       12.31       19.91      3.17 o 
  -6   0   7       98.84       91.07      5.78 o 
  -5   0   7      497.93      511.00      9.40 o 
  -4   0   7        4.03        5.62      1.91 o 
  -3   0   7        0.00        1.26      1.45 o 
  -2   0   7        0.00        0.80      1.54 o 
  -1   0   7       34.75       46.47      4.87 o 
   0   0   7        0.27       -0.92      2.38 o 
   1   0   7        9.81       11.35      3.31 o 
   2   0   7       56.49       51.74      3.30 o 
   3   0   7        0.15        0.43      1.81 o 
   4   0   7       26.75       23.26      2.90 o 
   5   0   7        1.52       -0.52      1.98 o 
   6   0   7        5.81        8.62      3.06 o 
   7   0   7       58.84       68.91      5.73 o 
   8   0   7       12.01        8.53     12.53 o 
  -9   1   7       13.81       17.61      4.37 o 
  -8   1   7        0.48       -0.10      2.58 o 
  -7   1   7        0.65        0.56      2.66 o 
  -6   1   7       45.01       50.27      3.76 o 
  -5   1   7      124.11      129.20      7.09 o 
  -4   1   7       14.95       18.49      2.46 o 
  -3   1   7      219.35      218.78      5.32 o 
  -2   1   7        1.31        1.74      1.47 o 
  -1   1   7      113.24      123.85      4.60 o 
   0   1   7     1199.25     1151.32     24.77 o 
   1   1   7       87.04       79.60      5.58 o 
   2   1   7       69.22       67.13      3.81 o 
   3   1   7       12.18        9.96      2.10 o 
   4   1   7        0.87        0.02      1.81 o 
   5   1   7        0.75        0.02      2.54 o 
   6   1   7        0.60       -2.04      3.32 o 
   7   1   7       23.58       27.16      4.20 o 
   8   1   7       32.43       25.85      4.42 o 
   9   1   7        0.77       -0.17      4.36 o 
  -9   2   7        3.35        2.51      3.34 o 
  -8   2   7       18.22       13.01      3.61 o 
  -7   2   7       58.15       65.93      4.53 o 
  -6   2   7        2.07        3.56      2.26 o 
  -5   2   7        0.02       -0.72      1.89 o 
  -4   2   7      155.01      147.22      4.88 o 
  -3   2   7      427.56      437.56      7.61 o 
  -2   2   7        0.39        0.94      2.19 o 
  -1   2   7       31.91       34.07      4.04 o 
   0   2   7        0.02        2.70      2.49 o 
   1   2   7        0.02       -1.90      1.90 o 
   2   2   7       84.97       90.10      6.73 o 
   3   2   7        5.59        6.07      1.92 o 
   4   2   7     1123.99     1101.51     14.40 o 
   5   2   7      496.00      474.78     15.65 o 
   6   2   7       16.98       27.93      3.91 o 
   7   2   7        0.57       -0.66      2.69 o 
   8   2   7       30.09       31.92      5.70 o 
   9   2   7       10.12        8.04      3.80 o 
  -9   3   7       19.80       29.29      6.84 o 
  -8   3   7       16.73       30.42     16.91 o 
  -7   3   7        5.26        6.34      4.25 o 
  -6   3   7       12.67       14.28      2.96 o 
  -5   3   7      506.46      497.58     11.53 o 
  -4   3   7      361.86      356.39      9.53 o 
  -3   3   7       10.87        4.95      2.42 o 
  -2   3   7       66.22       70.27      4.37 o 
  -1   3   7       21.63       22.15      3.73 o 
   0   3   7      112.23      101.69      6.95 o 
   1   3   7      317.06      327.87     10.02 o 
   2   3   7      105.75      105.52      6.65 o 
   3   3   7      101.09      103.34      4.15 o 
   4   3   7        3.55        3.59      1.82 o 
   5   3   7       25.89       23.54      2.65 o 
   6   3   7       22.77       25.13      3.82 o 
   7   3   7       41.57       39.93      4.66 o 
   8   3   7        1.10        7.10      3.21 o 
   9   3   7       15.13       15.72      4.44 o 
  10   3   7        3.70        4.96      4.00 o 
  -8   4   7       62.41       92.61      8.78 o 
  -7   4   7        0.34        0.51      4.16 o 
  -6   4   7       11.14        9.83      4.64 o 
  -5   4   7        7.18       14.21      3.52 o 
  -4   4   7      637.22      631.46     16.64 o 
  -3   4   7       22.83       25.11      3.46 o 
  -2   4   7       44.07       39.12      3.67 o 
  -1   4   7        4.48        4.46      2.83 o 
   0   4   7      102.34      114.62      6.37 o 
   1   4   7      203.41      181.26     12.38 o 
   2   4   7      220.11      214.37      9.86 o 
   3   4   7      260.26      237.62     18.39 o 
   4   4   7        0.30        2.41      4.32 o 
   5   4   7      501.17      505.02      9.81 o 
   6   4   7       92.62       99.40      5.69 o 
   7   4   7       19.10       14.23      6.08 o 
   8   4   7       25.37       17.59      3.94 o 
   9   4   7       19.05       15.21      4.79 o 
  10   4   7       11.34       17.52      4.19 o 
  -8   5   7       17.22       17.90      5.96 o 
  -7   5   7        0.00        0.60      4.55 o 
  -6   5   7        8.23        4.99      4.36 o 
  -5   5   7      151.97      157.94      9.46 o 
  -4   5   7      863.15      885.37     21.10 o 
  -3   5   7       70.35       80.95      9.95 o 
  -2   5   7       10.55        7.61      3.69 o 
  -1   5   7        0.26        3.28      2.75 o 
   0   5   7       47.98       44.81      4.50 o 
   1   5   7      351.89      345.54     10.63 o 
   2   5   7        0.05       -2.17      2.17 o 
   3   5   7       82.22       79.68      5.58 o 
   4   5   7      139.18      133.42      6.73 o 
   5   5   7        9.32        8.19      3.18 o 
   6   5   7        0.40       -0.43      2.30 o 
   7   5   7        0.73        3.02      2.67 o 
   8   5   7      145.31      152.52      8.23 o 
   9   5   7        2.56        3.94      3.38 o 
  10   5   7       36.80       33.07      6.34 o 
  -7   6   7        0.38        0.83      5.04 o 
  -6   6   7        2.37        6.61      6.27 o 
  -5   6   7       11.78       13.55      4.81 o 
  -4   6   7        8.27       11.09      4.32 o 
  -3   6   7      437.50      418.30     33.87 o 
  -2   6   7       66.10       74.23      4.79 o 
  -1   6   7       12.69       14.58      2.95 o 
   0   6   7       25.86       29.37      6.83 o 
   1   6   7      138.15      136.67     20.81 o 
   2   6   7      241.91      239.04      9.25 o 
   3   6   7      141.16      129.67      7.07 o 
   4   6   7       24.63       24.21      4.04 o 
   5   6   7      135.09      116.35     11.13 o 
   6   6   7        1.80        0.71      4.92 o 
   7   6   7       58.34       50.29      6.49 o 
   8   6   7      101.50      107.07      6.58 o 
   9   6   7       61.57       41.43      5.19 o 
  10   6   7      110.24      132.60      8.09 o 
  -6   7   7        0.75        2.15      4.52 o 
  -5   7   7       16.04       17.92      5.10 o 
  -4   7   7       62.52       62.24      7.24 o 
  -3   7   7        3.12        4.13      5.35 o 
  -2   7   7       10.05       12.72      6.61 o 
  -1   7   7       15.52       12.98      3.10 o 
   0   7   7       19.49       14.60      3.72 o 
   1   7   7      401.83      416.33     12.57 o 
   2   7   7       32.78       33.95     12.64 o 
   3   7   7      117.34      121.94      7.23 o 
   4   7   7        0.87        0.00      3.85 o 
   5   7   7        3.03        9.14      5.84 o 
   6   7   7        9.91        2.79      5.69 o 
   7   7   7       55.18       58.45     10.20 o 
   8   7   7       13.71        9.48      6.28 o 
   9   7   7        5.64        5.70      4.62 o 
  10   7   7        0.08        8.43      4.63 o 
  -5   8   7       33.45       34.89      7.16 o 
  -4   8   7       45.14       51.08      7.31 o 
  -3   8   7        0.09       -0.24      3.59 o 
  -2   8   7       56.01       52.42      8.00 o 
  -1   8   7      301.37      293.25     11.81 o 
   0   8   7        0.03       -0.51      2.56 o 
   1   8   7       74.33       87.75      6.52 o 
   2   8   7        0.00        4.83      2.91 o 
   3   8   7      163.56      168.10      8.40 o 
   4   8   7      389.11      368.92     12.08 o 
   5   8   7      117.21      114.28     12.00 o 
   6   8   7        5.86        7.34      6.13 o 
   7   8   7        3.54        9.97      7.05 o 
   8   8   7       19.19       17.52      7.09 o 
   9   8   7       22.92       32.29      9.09 o 
  10   8   7        7.74       13.65      8.10 o 
  -4   9   7        4.18       -0.15      4.83 o 
  -3   9   7       12.12       25.77      6.03 o 
  -2   9   7       22.68       25.28      5.88 o 
  -1   9   7       46.13       45.42      8.43 o 
   0   9   7       10.23       14.67      4.16 o 
   1   9   7       75.04       70.63      9.90 o 
   2   9   7       40.25       34.08      5.83 o 
   3   9   7        0.08        0.84      3.29 o 
   4   9   7      423.19      455.80     38.24 o 
   5   9   7        7.76        4.14      5.89 o 
   6   9   7      156.14      165.39     13.89 o 
   7   9   7       24.59       21.04      7.66 o 
   8   9   7       87.72      107.12     13.20 o 
   9   9   7       12.84        4.80      4.96 o 
  -3  10   7        1.84        5.72      5.57 o 
  -2  10   7        8.29        9.94      4.99 o 
  -1  10   7       37.02       37.86     11.88 o 
   0  10   7       41.65       27.13      6.37 o 
   1  10   7        4.42        2.40      3.56 o 
   2  10   7      166.13      156.58     13.57 o 
   3  10   7       11.31       12.30      4.25 o 
   4  10   7       22.83       20.78      8.21 o 
   5  10   7       17.61       10.59      6.38 o 
   6  10   7       49.72       46.43      9.24 o 
   7  10   7       16.36        4.39      6.83 o 
   8  10   7       15.35       10.54      9.93 o 
  -1  11   7       91.54      111.09     16.35 o 
   0  11   7        0.66       -2.32      4.16 o 
   1  11   7       20.76       19.42      7.00 o 
   2  11   7        6.49        9.09      8.20 o 
   3  11   7        8.44        7.71      7.05 o 
   4  11   7       51.38       46.98      6.51 o 
   5  11   7       25.77       11.13      6.88 o 
   6  11   7       18.16       31.50      8.55 o 
   7  11   7      122.55      122.40     14.02 o 
   3  12   7       11.59       14.57      5.49 o 
   4  12   7       77.69       75.43     11.06 o 
  -4  -6   8       16.01        8.77      5.01 o 
  -3  -6   8        0.00        2.13      6.83 o 
  -2  -6   8       15.74        9.74      5.11 o 
  -1  -6   8        2.19        4.28      4.65 o 
  -6  -5   8        3.14        6.77      3.63 o 
  -5  -5   8       10.71        2.74      4.40 o 
  -4  -5   8       25.18       19.94      5.53 o 
  -3  -5   8        5.28        3.28      4.18 o 
  -2  -5   8       24.80       27.15      5.91 o 
  -1  -5   8       93.52       91.73      8.60 o 
   0  -5   8       17.68       19.96      5.28 o 
   1  -5   8       93.79       96.70     10.07 o 
   2  -5   8        2.72        9.19      6.35 o 
  -8  -4   8        2.10        6.88      4.97 o 
  -7  -4   8        0.97        4.85      5.57 o 
  -6  -4   8       94.43      106.31      8.62 o 
  -5  -4   8      105.69      105.58      8.63 o 
  -4  -4   8       98.80      101.09      8.84 o 
  -3  -4   8        0.07       -2.26      3.63 o 
  -2  -4   8       13.51        9.41      4.09 o 
  -1  -4   8       79.02       94.34      8.20 o 
   0  -4   8        8.37       15.57      5.08 o 
   1  -4   8        3.74        2.59      4.28 o 
   2  -4   8        3.13        4.05      3.95 o 
   3  -4   8       86.69       93.22     11.97 o 
  -8  -3   8        1.23        3.81      3.80 o 
  -7  -3   8        3.32        3.94      4.42 o 
  -6  -3   8        2.02        3.39      5.44 o 
  -5  -3   8        7.43       10.21      3.19 o 
  -4  -3   8        0.41        0.60      3.39 o 
  -3  -3   8       21.29       13.79      7.45 o 
  -2  -3   8        1.50        0.96      3.20 o 
  -1  -3   8      361.27      398.02     16.03 o 
   0  -3   8      148.18      135.32      9.09 o 
   1  -3   8        4.08        0.21      3.36 o 
   2  -3   8       11.99       18.13      4.71 o 
   3  -3   8        0.56        0.32      2.74 o 
   4  -3   8        4.96        1.06      5.16 o 
   5  -3   8        8.94       13.87      5.02 o 
  -9  -2   8        1.53       -8.61     12.13 o 
  -8  -2   8        3.77        5.95      3.68 o 
  -7  -2   8        3.16        2.90      3.12 o 
  -6  -2   8       27.81       29.17      4.33 o 
  -5  -2   8      451.39      482.43     12.02 o 
  -4  -2   8      260.50      265.76     13.12 o 
  -3  -2   8        0.01        4.06      3.40 o 
  -2  -2   8       31.26       28.74      5.24 o 
  -1  -2   8       30.31       30.87      5.06 o 
   0  -2   8       19.62       18.21      7.54 o 
   1  -2   8       13.37       16.17      5.63 o 
   2  -2   8       14.76       14.44      4.22 o 
   3  -2   8       19.07       21.57      5.45 o 
   4  -2   8      123.32      125.88      8.26 o 
   5  -2   8       14.44       13.46      4.56 o 
   6  -2   8        0.22       -4.02      4.02 o 
  -9  -1   8       53.43       82.99      8.86 o 
  -8  -1   8        0.26       -3.04      4.11 o 
  -7  -1   8        0.98        4.61      4.44 o 
  -6  -1   8       47.25       48.02      7.65 o 
  -5  -1   8      656.02      707.93     22.79 o 
  -4  -1   8      158.47      173.59      6.80 o 
  -3  -1   8        4.18        3.17      2.66 o 
  -2  -1   8       25.21       24.98      7.92 o 
  -1  -1   8       22.14       23.38      4.63 o 
   0  -1   8      617.66      639.13     17.17 o 
   1  -1   8       15.18       14.71      4.21 o 
   2  -1   8        0.44        3.92      3.09 o 
   3  -1   8        0.31        2.31      2.35 o 
   4  -1   8        0.00        0.21      2.23 o 
   5  -1   8        5.91        5.17      2.66 o 
   6  -1   8       25.77       21.50      6.61 o 
   7  -1   8      121.60      123.00      9.47 o 
  -9   0   8       24.12       38.61      7.19 o 
  -8   0   8        0.53       -3.54      3.54 o 
  -7   0   8        7.79        4.48      4.39 o 
  -6   0   8       10.44       11.74      4.44 o 
  -5   0   8      117.07      107.91      8.07 o 
  -4   0   8      434.79      447.90     14.19 o 
  -3   0   8       12.17        9.39      2.69 o 
  -2   0   8      104.84      104.87     12.28 o 
  -1   0   8       69.75       76.37      6.37 o 
   0   0   8       99.97      101.88      7.26 o 
   1   0   8        0.51       -3.07      3.83 o 
   2   0   8       39.87       41.22      3.87 o 
   3   0   8        7.91        9.52      2.52 o 
   4   0   8        0.33        3.85      3.21 o 
   5   0   8       40.30       37.80      3.77 o 
   6   0   8        9.26       11.24      5.56 o 
   7   0   8        4.23        7.40      3.79 o 
   8   0   8        1.54        3.29      7.93 o 
  -9   1   8       38.42       51.32      9.86 o 
  -8   1   8        9.12        5.17      4.40 o 
  -7   1   8        0.51        2.36      3.21 o 
  -6   1   8        0.01        2.15      2.84 o 
  -5   1   8      406.09      421.61     10.80 o 
  -4   1   8      259.43      278.55      8.51 o 
  -3   1   8       14.49       19.72      4.94 o 
  -2   1   8       71.45       64.72      5.90 o 
  -1   1   8       52.88       51.52      5.77 o 
   0   1   8       58.80       50.33      5.33 o 
   1   1   8      108.14       97.06      6.81 o 
   2   1   8       64.34       76.92      6.24 o 
   3   1   8        9.95       10.56      3.93 o 
   4   1   8       47.19       40.95      3.42 o 
   5   1   8       90.39       86.88      4.63 o 
   6   1   8        0.00        0.47      2.74 o 
   7   1   8       38.69       37.47      6.62 o 
   8   1   8       18.27       23.36      8.78 o 
  -9   2   8       76.25       85.05      8.87 o 
  -8   2   8       42.16       32.42      6.32 o 
  -7   2   8        0.81        2.10      3.80 o 
  -6   2   8       84.82       84.72      5.98 o 
  -5   2   8       45.99       43.43      4.53 o 
  -4   2   8     1087.82     1031.10     17.58 o 
  -3   2   8      200.42      208.66      7.62 o 
  -2   2   8      232.23      245.57      9.90 o 
  -1   2   8        2.28       -0.28      2.69 o 
   0   2   8      142.81      135.35      7.36 o 
   1   2   8       72.12       71.50      5.76 o 
   2   2   8       31.38       28.91      4.37 o 
   3   2   8      957.53      949.25     19.87 o 
   4   2   8      495.64      505.37     11.53 o 
   5   2   8      225.95      210.49      7.55 o 
   6   2   8       44.10       41.67      6.97 o 
   7   2   8       77.12       73.57     10.29 o 
   8   2   8       13.79       10.36      4.80 o 
   9   2   8       28.48       30.84     12.11 o 
  -8   3   8        0.51        6.55      4.81 o 
  -7   3   8        0.87        2.32      3.79 o 
  -6   3   8       16.54       12.23      3.73 o 
  -5   3   8       38.28       40.29      4.55 o 
  -4   3   8       91.29       90.08      5.66 o 
  -3   3   8        0.07       -2.18      2.18 o 
  -2   3   8       47.93       57.71      6.35 o 
  -1   3   8        2.60        6.71      3.13 o 
   0   3   8       69.15       72.99      5.79 o 
   1   3   8      277.57      262.67      9.68 o 
   2   3   8       50.90       60.05      5.33 o 
   3   3   8      502.96      504.48     20.27 o 
   4   3   8      122.53      116.43      7.15 o 
   5   3   8      235.38      228.14     12.88 o 
   6   3   8        1.13        3.36      3.53 o 
   7   3   8       63.67       62.20      7.16 o 
   8   3   8       98.92      100.22      9.00 o 
   9   3   8        1.21       -0.34      4.40 o 
  -8   4   8       14.86       23.67      6.31 o 
  -7   4   8        0.97       -3.17      3.94 o 
  -6   4   8       17.02       22.20      5.47 o 
  -5   4   8       36.36       32.61      4.45 o 
  -4   4   8        0.20        1.20      2.62 o 
  -3   4   8      205.62      212.98      7.63 o 
  -2   4   8       83.64       95.07      5.41 o 
  -1   4   8       85.08       74.70      5.97 o 
   0   4   8       12.81       20.72      4.03 o 
   1   4   8       40.91       44.66      4.97 o 
   2   4   8      287.36      276.41     13.14 o 
   3   4   8       67.94       63.40      5.39 o 
   4   4   8       70.25       64.72      5.49 o 
   5   4   8      331.30      326.18     17.91 o 
   6   4   8        1.55       -1.08      2.99 o 
   7   4   8       28.41       21.29      7.08 o 
   8   4   8       26.63       23.65      5.67 o 
   9   4   8        0.15        1.77      4.70 o 
  -7   5   8        0.27       -5.56      5.56 o 
  -6   5   8       31.67       33.00      6.20 o 
  -5   5   8        6.91        7.84      4.50 o 
  -4   5   8      227.32      224.45     10.75 o 
  -3   5   8        1.27        0.75      2.56 o 
  -2   5   8      287.75      272.03      8.44 o 
  -1   5   8       10.24       10.04      3.61 o 
   0   5   8        0.12        1.35      3.06 o 
   1   5   8      100.73      103.25      6.65 o 
   2   5   8       65.86       73.80      5.85 o 
   3   5   8      394.43      386.87     12.16 o 
   4   5   8        1.24        0.91      3.84 o 
   5   5   8        0.58       -0.34      4.46 o 
   6   5   8        5.09       11.58      6.73 o 
   7   5   8       63.77       78.58      7.91 o 
   8   5   8        0.48        3.61      4.06 o 
   9   5   8        0.29       -3.24      3.24 o 
  -7   6   8       30.97       33.54     11.16 o 
  -6   6   8        7.59       25.91      6.47 o 
  -5   6   8       24.66       29.76      5.75 o 
  -4   6   8       12.50       18.07      5.65 o 
  -3   6   8        6.79        5.75      3.56 o 
  -2   6   8      255.98      257.55     21.62 o 
  -1   6   8      106.77      106.39      7.05 o 
   0   6   8       45.96       44.48      5.30 o 
   1   6   8      189.93      188.17      8.68 o 
   2   6   8        0.38        1.40      2.92 o 
   3   6   8      861.85      892.34     19.57 o 
   4   6   8      220.42      214.40     12.73 o 
   5   6   8        0.22       -1.94      4.63 o 
   6   6   8      137.87      161.92     13.75 o 
   7   6   8       79.25      102.46     12.32 o 
   8   6   8        6.24        7.34      4.31 o 
   9   6   8        1.20       -2.25      3.81 o 
  -6   7   8       15.19       19.80      6.36 o 
  -5   7   8        5.47       11.31      4.80 o 
  -4   7   8       14.92       18.01      5.43 o 
  -3   7   8        0.17       -2.01      3.44 o 
  -2   7   8       44.06       31.91      5.33 o 
  -1   7   8        2.74        0.81      2.57 o 
   0   7   8        3.52        5.41      3.40 o 
   1   7   8       77.31       68.45      7.26 o 
   2   7   8        0.20        3.53      3.11 o 
   3   7   8        3.51        1.34      5.08 o 
   4   7   8      123.11      112.40      7.81 o 
   5   7   8        0.02        0.02      4.85 o 
   6   7   8       13.54       -5.22      5.22 o 
   7   7   8       35.83       29.12      8.96 o 
   8   7   8       34.23       40.53      9.53 o 
   9   7   8        1.46        4.85      7.15 o 
  -5   8   8       16.45       25.47      6.37 o 
  -4   8   8        7.36        9.24      5.10 o 
  -3   8   8        7.91        5.54      4.37 o 
  -2   8   8       97.77       94.69      8.35 o 
  -1   8   8       54.15       46.91      7.99 o 
   0   8   8        0.02        3.43      3.30 o 
   1   8   8        8.07       11.34      3.76 o 
   2   8   8        0.09        4.98      3.43 o 
   3   8   8      359.01      378.26     12.86 o 
   4   8   8       95.35       96.06      7.26 o 
   5   8   8       57.29       74.42     10.52 o 
   6   8   8       97.74       75.90     11.08 o 
   7   8   8      168.75      185.55     15.79 o 
   8   8   8       20.67       24.02      8.96 o 
   9   8   8       10.37        8.96      7.51 o 
  -4   9   8       46.38       62.37      8.64 o 
  -3   9   8        0.21        4.23      4.87 o 
  -2   9   8        1.14        7.03      4.66 o 
  -1   9   8       15.48       15.40      4.85 o 
   0   9   8      130.50      115.51     11.25 o 
   1   9   8       74.76       77.22      6.74 o 
   2   9   8      118.90      120.24      8.12 o 
   3   9   8       18.56       19.57      4.63 o 
   4   9   8       22.72       27.80      9.41 o 
   5   9   8       14.16       11.06      6.40 o 
   6   9   8      148.29      159.21     14.76 o 
   7   9   8        5.13       -1.89      5.69 o 
   8   9   8       38.21       28.53     10.03 o 
   9   9   8       10.98       15.20      8.06 o 
  -2  10   8        0.02        0.82      4.51 o 
  -1  10   8       13.66        3.00      4.56 o 
   0  10   8       10.98        3.30      4.11 o 
   1  10   8        4.58       -2.30      8.57 o 
   2  10   8       64.43       66.17     10.27 o 
   3  10   8      262.20      287.57     12.06 o 
   4  10   8      122.26      136.01      8.81 o 
   5  10   8       90.89       81.98     11.38 o 
   6  10   8       25.75       29.49      8.67 o 
   7  10   8        0.11        1.83      6.48 o 
   8  10   8       89.84       80.92     13.15 o 
   0  11   8        1.22       -0.89      5.16 o 
   1  11   8       21.07       26.77      5.89 o 
   2  11   8        7.04        2.75      4.14 o 
   3  11   8        0.00        4.71      5.12 o 
   4  11   8       31.56       31.44      6.03 o 
   5  11   8       33.16       39.22      9.54 o 
   6  11   8       42.23       42.86     10.17 o 
  -3  -5   9        2.29        4.08      4.41 o 
  -2  -5   9       23.80       19.28      5.86 o 
  -6  -4   9       10.70       16.28      5.64 o 
  -5  -4   9      281.56      304.37     14.35 o 
  -4  -4   9        4.96        4.50      4.51 o 
  -3  -4   9       99.55       90.30      9.01 o 
  -2  -4   9        0.17       -1.77      3.70 o 
  -1  -4   9      175.37      175.73     26.13 o 
   0  -4   9       84.24       72.37      8.13 o 
   1  -4   9       20.02       21.67      7.01 o 
   2  -4   9       85.87       73.53     11.72 o 
  -7  -3   9        1.05        7.12      5.55 o 
  -6  -3   9       18.36       21.34      5.93 o 
  -5  -3   9      153.68      192.27     15.07 o 
  -4  -3   9        2.90        7.42      4.54 o 
  -3  -3   9        1.50        2.86      5.75 o 
  -2  -3   9        0.54       -2.14      3.70 o 
  -1  -3   9       43.73       36.73      6.37 o 
   0  -3   9       72.10       63.88      7.52 o 
   1  -3   9       17.08       27.01      5.59 o 
   2  -3   9        9.74        7.61      4.89 o 
   3  -3   9       22.73       13.73      5.47 o 
  -7  -2   9        3.41        2.80      8.20 o 
  -6  -2   9       33.10       23.30      5.86 o 
  -5  -2   9        0.06       -3.66      3.66 o 
  -4  -2   9      570.93      644.82     20.62 o 
  -3  -2   9       40.14       38.34      6.25 o 
  -2  -2   9       14.81       11.85      4.35 o 
  -1  -2   9       60.76       55.99      6.80 o 
   0  -2   9        3.40        3.38      4.09 o 
   1  -2   9        0.04       -3.32      3.44 o 
   2  -2   9       59.64       70.67     10.62 o 
   3  -2   9        2.20       -3.27      3.27 o 
   4  -2   9       70.43       77.03      7.90 o 
   5  -2   9        1.42       -0.62      5.86 o 
  -8  -1   9        3.75        6.68      4.88 o 
  -7  -1   9       14.90       12.04      5.44 o 
  -6  -1   9       25.09       27.99      5.75 o 
  -5  -1   9       49.72       51.45      6.97 o 
  -4  -1   9       85.20       81.46      9.06 o 
  -3  -1   9      132.19      135.26      9.23 o 
  -2  -1   9       22.94       18.29      4.71 o 
  -1  -1   9        8.36        7.25      4.03 o 
   0  -1   9       15.44       15.73      5.19 o 
   1  -1   9       59.42       67.04      7.00 o 
   2  -1   9      291.42      293.54     18.83 o 
   3  -1   9        2.04        7.31      5.53 o 
   4  -1   9       34.51       28.37      5.70 o 
   5  -1   9       58.65       60.88      7.12 o 
   6  -1   9        0.01       -2.22      5.49 o 
  -8   0   9       27.13       49.40      7.57 o 
  -7   0   9        1.00        3.66      4.75 o 
  -6   0   9        3.41        6.91      4.47 o 
  -5   0   9       44.55       37.54      6.87 o 
  -4   0   9      361.32      359.72     24.44 o 
  -3   0   9        2.05       -2.71      2.91 o 
  -2   0   9        0.01       -2.43      3.86 o 
  -1   0   9        0.06        4.27      3.58 o 
   0   0   9        5.49        7.91      5.00 o 
   1   0   9      129.70      125.05     11.87 o 
   2   0   9      166.09      155.85      8.96 o 
   3   0   9      202.63      198.34     10.02 o 
   4   0   9       71.08       66.05      5.48 o 
   5   0   9        0.97        0.76      2.87 o 
   6   0   9       14.11        7.85      4.79 o 
  -8   1   9        0.06        0.03      4.76 o 
  -7   1   9        0.42       -0.05      4.41 o 
  -6   1   9       16.78        7.99      5.25 o 
  -5   1   9      129.18      121.31      8.72 o 
  -4   1   9        0.66        3.08      2.78 o 
  -3   1   9        3.55        4.29      5.04 o 
  -2   1   9       41.33       43.31      5.68 o 
  -1   1   9        1.44        5.27      6.79 o 
   0   1   9        0.83        0.88      3.05 o 
   1   1   9      127.04      121.17      7.91 o 
   2   1   9       52.85       61.27      7.27 o 
   3   1   9      196.52      204.68      9.84 o 
   4   1   9       28.33       31.03      4.17 o 
   5   1   9       25.26       25.28      4.38 o 
   6   1   9       11.11       10.54      4.50 o 
   7   1   9        9.79       13.18      5.09 o 
  -8   2   9        1.01       -0.20      5.98 o 
  -7   2   9        3.55        5.69      3.87 o 
  -6   2   9       32.44       34.59      4.84 o 
  -5   2   9       25.33       25.25      4.14 o 
  -4   2   9       70.26       84.76      5.63 o 
  -3   2   9        1.65        3.41      2.70 o 
  -2   2   9      108.00      111.49      7.72 o 
  -1   2   9        6.46        3.64      5.30 o 
   0   2   9       31.94       31.30      5.00 o 
   1   2   9       20.39       12.07      3.80 o 
   2   2   9      315.71      324.05     11.86 o 
   3   2   9       78.03       73.52      7.92 o 
   4   2   9       24.07       28.33      6.30 o 
   5   2   9       78.71       75.95      5.38 o 
   6   2   9      157.75      140.39     15.97 o 
   7   2   9        2.32       -1.00      4.42 o 
   8   2   9       22.33       15.28      5.37 o 
  -8   3   9        4.61        0.58      5.05 o 
  -7   3   9       13.32       12.15      5.91 o 
  -6   3   9        0.00        0.50      3.40 o 
  -5   3   9        5.17        8.46      3.49 o 
  -4   3   9        6.46        2.34      2.92 o 
  -3   3   9       15.70        9.46      3.12 o 
  -2   3   9       10.85        5.37      3.57 o 
  -1   3   9       93.05       99.61      7.27 o 
   0   3   9       41.65       36.80      5.13 o 
   1   3   9       20.11       25.93      4.60 o 
   2   3   9       23.47       21.88      4.28 o 
   3   3   9       39.17       32.92      6.22 o 
   4   3   9       43.25       32.26      4.73 o 
   5   3   9      171.03      124.80     12.88 o 
   6   3   9      172.87      160.72     18.20 o 
   7   3   9        4.04        9.83      8.72 o 
   8   3   9        6.82        6.99      6.63 o 
  -7   4   9       28.07       37.61      6.91 o 
  -6   4   9        2.24        4.97      4.56 o 
  -5   4   9       13.57        8.98      4.71 o 
  -4   4   9       32.66       23.75      4.21 o 
  -3   4   9       99.55       98.63      5.90 o 
  -2   4   9       93.70       94.72      7.96 o 
  -1   4   9        6.57        0.42      3.11 o 
   0   4   9        0.74        0.47      2.87 o 
   1   4   9        1.08       -0.14      2.77 o 
   2   4   9       35.87       41.82      6.88 o 
   3   4   9      526.83      519.92     20.95 o 
   4   4   9       77.86       76.98      6.24 o 
   5   4   9        8.67        4.33      5.44 o 
   6   4   9      337.76      330.19     19.85 o 
   7   4   9      106.97      110.59     10.35 o 
   8   4   9       12.12        6.61      4.77 o 
  -7   5   9       90.35       87.21     27.28 o 
  -6   5   9       15.37       34.97      7.77 o 
  -5   5   9       27.09       32.67      6.53 o 
  -4   5   9      112.46      114.10      6.75 o 
  -3   5   9      172.69      152.41      7.10 o 
  -2   5   9        3.20        1.55      2.62 o 
  -1   5   9        7.78        5.45      3.70 o 
   0   5   9       16.78       18.30      4.47 o 
   1   5   9       32.17       29.89      4.96 o 
   2   5   9        7.50        4.88      4.52 o 
   3   5   9       73.35       58.29      5.89 o 
   4   5   9       72.31       71.30      6.21 o 
   5   5   9        4.74        1.85      5.30 o 
   6   5   9        4.45       -3.97      5.22 o 
   7   5   9       22.00       17.64      7.71 o 
   8   5   9       18.13       20.72      5.87 o 
   9   5   9        0.84        5.01      4.78 o 
  -6   6   9       27.45       36.08      7.09 o 
  -5   6   9        0.02        0.79      4.43 o 
  -4   6   9       24.95       20.36      6.91 o 
  -3   6   9      103.96      104.15      8.36 o 
  -2   6   9       16.03       19.50      3.75 o 
  -1   6   9      113.13      115.97      7.78 o 
   0   6   9       33.56       41.36      9.88 o 
   1   6   9       21.57       31.47      4.98 o 
   2   6   9      148.13      154.35     10.59 o 
   3   6   9       92.71       93.94      7.00 o 
   4   6   9        1.38        3.41      3.32 o 
   5   6   9        1.71        0.67      5.47 o 
   6   6   9        8.84       -2.36      5.57 o 
   7   6   9       22.45       19.07      7.52 o 
   8   6   9       18.57       18.65      8.16 o 
   9   6   9       27.00       27.00      6.58 o 
  -5   7   9        7.15        9.54      5.22 o 
  -4   7   9       17.36       30.03      7.83 o 
  -3   7   9        2.62        1.53      3.77 o 
  -2   7   9        4.18        8.29      4.24 o 
  -1   7   9      163.08      143.99      7.02 o 
   0   7   9        9.32        8.31      3.92 o 
   1   7   9        4.33        5.49      3.54 o 
   2   7   9        3.49        6.52      3.83 o 
   3   7   9        3.78       -3.05      3.05 o 
   4   7   9       14.40        6.62      3.66 o 
   5   7   9        4.22        6.53      5.98 o 
   6   7   9        2.26        4.38      6.04 o 
   7   7   9       94.27       90.85     12.73 o 
   8   7   9       40.50       56.31     11.04 o 
   9   7   9       25.27       17.44      8.84 o 
  -4   8   9       69.29       85.39      9.14 o 
  -3   8   9        3.44        8.11      4.14 o 
  -2   8   9        0.01        2.31      4.00 o 
  -1   8   9       29.80       30.92      6.90 o 
   0   8   9      101.56       89.47      7.33 o 
   1   8   9        1.90        5.27      4.08 o 
   2   8   9       46.39       55.79      6.35 o 
   3   8   9       33.43       34.83      5.64 o 
   4   8   9       20.76       16.04      4.83 o 
   5   8   9        3.90       -2.54      6.01 o 
   6   8   9       45.32       38.60      9.70 o 
   7   8   9        5.33       15.18      8.10 o 
   8   8   9        0.04       -0.12      6.80 o 
  -3   9   9        0.94        0.58      4.11 o 
  -2   9   9       31.79       32.92     11.13 o 
  -1   9   9        3.68        2.42      5.61 o 
   0   9   9      222.88      240.23     16.78 o 
   1   9   9        0.38       -3.70      3.70 o 
   2   9   9       87.06       93.71      7.89 o 
   3   9   9      109.76      107.95      8.19 o 
   4   9   9        2.62        1.05      3.82 o 
   5   9   9       29.84       45.06      9.53 o 
   6   9   9        9.50        7.74      7.12 o 
   7   9   9       62.56       50.67     11.04 o 
   8   9   9        0.42        0.91      7.71 o 
  -2  10   9        0.10        4.00      4.92 o 
  -1  10   9        4.41        0.51      4.43 o 
   0  10   9       16.26       17.82      5.25 o 
   1  10   9        9.06        4.96      4.20 o 
   2  10   9        1.10        4.33      5.41 o 
   3  10   9       10.12        7.40      4.80 o 
   4  10   9       19.63       11.30      9.46 o 
   5  10   9       52.67       57.50     10.84 o 
   6  10   9       71.94       67.77     12.07 o 
   7  10   9      135.28      161.65     16.23 o 
   1  11   9       21.02       11.61      5.31 o 
   2  11   9        0.00        2.49      6.40 o 
   3  11   9        3.33        6.65      6.55 o 
   4  11   9       76.39       52.25     10.42 o 
   5  11   9        2.00        9.54      7.98 o 
  -5  -3  10       18.41       20.26      5.96 o 
  -4  -3  10       28.44       33.37      6.85 o 
  -3  -3  10       13.34       19.12      5.96 o 
  -2  -3  10        1.88        7.56      5.04 o 
  -1  -3  10        8.68       10.22      4.99 o 
   0  -3  10       15.14       10.78      8.90 o 
   1  -3  10        6.42        5.09      4.48 o 
  -6  -2  10        0.72        5.97      9.43 o 
  -5  -2  10       18.75       22.28     12.40 o 
  -4  -2  10       95.52      109.76      9.68 o 
  -3  -2  10       19.87       11.06      4.97 o 
  -2  -2  10        4.62        1.69      4.40 o 
  -1  -2  10        0.00        2.61      8.42 o 
   0  -2  10       26.41       21.03      6.23 o 
   1  -2  10       67.58       73.94      8.07 o 
   2  -2  10       78.94       77.25      8.48 o 
   3  -2  10       58.86       63.27     11.62 o 
  -7  -1  10        0.01       -3.02      4.50 o 
  -6  -1  10        9.58       13.77      5.40 o 
  -5  -1  10        5.28        8.83      6.98 o 
  -4  -1  10      298.01      310.42     13.77 o 
  -3  -1  10       62.26       77.72     10.01 o 
  -2  -1  10        7.99        1.83      5.61 o 
  -1  -1  10       41.45       54.80     13.64 o 
   0  -1  10       36.22       41.74      6.95 o 
   1  -1  10      243.41      242.74     11.95 o 
   2  -1  10        4.75        1.79      4.27 o 
   3  -1  10       57.72       71.72      7.93 o 
   4  -1  10        6.19        8.37      5.45 o 
  -7   0  10        1.72       11.42      5.62 o 
  -6   0  10        1.85        1.94      5.40 o 
  -5   0  10        4.55       -1.17      3.80 o 
  -4   0  10      120.40      117.43     11.35 o 
  -3   0  10        5.48       14.60      4.70 o 
  -2   0  10       17.29       12.55      7.85 o 
  -1   0  10        6.44        4.55      3.67 o 
   0   0  10       14.72       10.09      4.36 o 
   1   0  10        1.09        4.83      6.47 o 
   2   0  10       63.49       72.07      7.38 o 
   3   0  10        1.39       -3.45      3.45 o 
   4   0  10       19.61       24.49      5.42 o 
   5   0  10        0.03        3.81      4.85 o 
  -7   1  10       37.31       50.09      7.67 o 
  -6   1  10       11.50       14.76      5.50 o 
  -5   1  10        5.52       -0.75      3.83 o 
  -4   1  10      120.22      123.09      9.25 o 
  -3   1  10      158.10      143.87      9.52 o 
  -2   1  10       40.10       40.79      6.26 o 
  -1   1  10        1.36       -1.20      3.37 o 
   0   1  10        9.36       11.59      4.44 o 
   1   1  10      173.66      156.16     15.59 o 
   2   1  10        1.89        0.93      4.44 o 
   3   1  10       75.40       76.66      7.57 o 
   4   1  10        8.77       12.89      6.97 o 
   5   1  10       29.64       29.88      6.24 o 
   6   1  10       19.94       15.34      5.67 o 
  -7   2  10       33.20       40.00      7.41 o 
  -6   2  10        1.37        1.69      4.34 o 
  -5   2  10       46.62       50.84      7.21 o 
  -4   2  10       24.41       22.27      4.15 o 
  -3   2  10        0.63       -2.18      2.48 o 
  -2   2  10        2.65        0.03      3.18 o 
  -1   2  10      206.98      214.33     17.10 o 
   0   2  10        3.37       -1.45      3.17 o 
   1   2  10       73.58       84.68     12.57 o 
   2   2  10        2.65        3.70      3.72 o 
   3   2  10      189.68      196.63      9.94 o 
   4   2  10      155.92      153.73      9.20 o 
   5   2  10       25.50       25.70      8.84 o 
   6   2  10       18.82       27.31      6.10 o 
   7   2  10       25.79       21.41      6.23 o 
  -7   3  10       26.48       22.17      5.98 o 
  -6   3  10       31.08       23.36      6.75 o 
  -5   3  10       60.68       83.69      6.83 o 
  -4   3  10        2.12        1.35      3.09 o 
  -3   3  10       48.93       43.23      4.71 o 
  -2   3  10      116.39      100.40      6.52 o 
  -1   3  10      171.09      154.58      9.09 o 
   0   3  10        0.06        1.06      3.37 o 
   1   3  10       52.03       46.94     13.85 o 
   2   3  10       14.20       13.57      4.24 o 
   3   3  10       32.27       35.56      5.25 o 
   4   3  10      544.75      525.44     15.66 o 
   5   3  10       21.00       31.31      8.94 o 
   6   3  10      580.72      594.66     27.69 o 
   7   3  10       11.58       11.96      5.29 o 
  -6   4  10       59.05       56.22     11.04 o 
  -5   4  10       70.35       85.24      6.58 o 
  -4   4  10        4.46        1.86      3.33 o 
  -3   4  10       81.06       88.29      7.04 o 
  -2   4  10       14.71       24.10      4.93 o 
  -1   4  10       22.13       22.66      6.18 o 
   0   4  10        6.09        6.30      3.56 o 
   1   4  10        0.28       -1.17      4.56 o 
   2   4  10        1.52        3.93      4.33 o 
   3   4  10      106.08      103.80      7.68 o 
   4   4  10       30.28       30.84      6.57 o 
   5   4  10        0.33        9.70      6.01 o 
   6   4  10        0.00        2.02      6.16 o 
   7   4  10        3.96        7.98      7.63 o 
  -6   5  10       28.68       26.95      6.76 o 
  -5   5  10        3.78       12.58      4.96 o 
  -4   5  10        1.74        5.84      3.51 o 
  -3   5  10       74.16       59.46      5.43 o 
  -2   5  10       93.21       94.25      6.22 o 
  -1   5  10      167.48      133.72      8.66 o 
   0   5  10       18.21       16.93      6.40 o 
   1   5  10        0.17       -2.01      3.75 o 
   2   5  10       99.34      101.05      7.65 o 
   3   5  10        3.50        0.80      3.17 o 
   4   5  10       14.80       14.53      4.17 o 
   5   5  10       35.54       29.54      8.15 o 
   6   5  10        6.72       -0.20      5.79 o 
   7   5  10      115.21      139.01     15.94 o 
   8   5  10       39.26       54.32     12.22 o 
  -5   6  10        0.02        4.50      4.97 o 
  -4   6  10       85.44      107.94      9.02 o 
  -3   6  10      247.75      265.27     12.24 o 
  -2   6  10       26.24       20.57      4.09 o 
  -1   6  10      191.70      164.91      9.40 o 
   0   6  10       42.18       30.88      5.29 o 
   1   6  10        4.13        7.84      3.77 o 
   2   6  10       49.65       60.63      9.81 o 
   3   6  10        1.79        5.13      4.02 o 
   4   6  10      192.86      205.06     10.10 o 
   5   6  10        0.09       -5.39      5.39 o 
   6   6  10       22.44       25.32      8.72 o 
   7   6  10       29.38       31.46      9.66 o 
   8   6  10        5.36       -6.03      6.03 o 
  -5   7  10       62.01       78.22      9.20 o 
  -4   7  10       61.86       83.86     13.47 o 
  -3   7  10        5.24        8.86      8.72 o 
  -2   7  10       35.22       44.88      6.50 o 
  -1   7  10      170.44      189.82      8.26 o 
   0   7  10        5.74        0.70      3.68 o 
   1   7  10        6.99       10.07      4.30 o 
   2   7  10        0.22        0.03      3.39 o 
   3   7  10       52.88       43.26      6.80 o 
   4   7  10       38.18       35.14      6.09 o 
   5   7  10       19.22       12.76      7.56 o 
   6   7  10       54.66       49.94     10.66 o 
   7   7  10       35.45       38.99     10.37 o 
   8   7  10       68.59       66.22     12.64 o 
  -4   8  10        9.41        7.63      5.65 o 
  -3   8  10       21.53       20.04      5.68 o 
  -2   8  10       18.81       10.15      8.19 o 
  -1   8  10       43.04       30.32      5.74 o 
   0   8  10        2.73        1.19      3.67 o 
   1   8  10       10.53        5.76      7.89 o 
   2   8  10       69.95       68.05      7.16 o 
   3   8  10       35.83       28.12      5.48 o 
   4   8  10        9.72       17.87      4.92 o 
   5   8  10        7.61       11.38      6.90 o 
   6   8  10       17.51       37.84     10.37 o 
   7   8  10       15.82       37.89     10.44 o 
  -2   9  10        4.53        9.44      5.09 o 
  -1   9  10       13.45       10.07      6.81 o 
   0   9  10       48.61       49.90      6.93 o 
   1   9  10       61.67       66.15      8.87 o 
   2   9  10        4.63        3.60      4.05 o 
   3   9  10      153.73      180.31     14.22 o 
   4   9  10        4.28        6.57      6.92 o 
   5   9  10       74.15       80.58     12.56 o 
   6   9  10       26.18       16.72      8.55 o 
   7   9  10      144.31      168.30     17.44 o 
  -1  10  10        1.75        9.61      5.23 o 
   0  10  10        5.48       15.06      5.10 o 
   1  10  10       43.15       35.60      9.36 o 
   2  10  10       13.75        7.73      4.67 o 
   3  10  10       55.85       62.63      7.57 o 
   4  10  10       48.78       54.27     10.82 o 
   5  10  10        7.33        9.49      8.03 o 
   6  10  10       66.77       58.92     12.31 o 
  -3  -2  11        8.47       10.77      5.30 o 
  -2  -2  11       21.01       15.64     10.51 o 
  -1  -2  11       22.85       34.05      7.11 o 
   0  -2  11       58.61       60.75      8.32 o 
  -5  -1  11        4.09        9.54      5.85 o 
  -4  -1  11       56.19       63.32      8.35 o 
  -3  -1  11       59.74       61.08      8.57 o 
  -2  -1  11      269.54      298.24     22.11 o 
  -1  -1  11        5.33        5.00      4.53 o 
   0  -1  11        0.45       -0.50      4.16 o 
   1  -1  11        0.32       -3.94      6.19 o 
   2  -1  11        8.33        1.15      5.62 o 
  -5   0  11        8.29        0.14     14.27 o 
  -4   0  11       59.48       66.05      8.32 o 
  -3   0  11       62.45       73.34      8.53 o 
  -2   0  11       63.25       67.53      9.76 o 
  -1   0  11       19.07        8.87      5.42 o 
   0   0  11        1.15        2.18      4.15 o 
   1   0  11       38.92       39.37      6.90 o 
   2   0  11        0.01        0.03      6.03 o 
   3   0  11      309.48      340.33     14.84 o 
  -6   1  11        8.23       10.92      5.29 o 
  -5   1  11        0.87       -6.67      7.06 o 
  -4   1  11        4.35        4.94      4.65 o 
  -3   1  11       31.49       24.80      5.86 o 
  -2   1  11        6.82        4.74      4.05 o 
  -1   1  11       14.25       17.71      5.19 o 
   0   1  11       15.59       20.88      5.43 o 
   1   1  11        5.90        6.93      4.30 o 
   2   1  11        2.52        5.40      7.78 o 
   3   1  11       38.83       35.29      9.28 o 
   4   1  11       96.03       96.33     10.25 o 
  -6   2  11       33.97       20.96      8.49 o 
  -5   2  11        2.69        6.55      7.47 o 
  -4   2  11       14.74       16.21      5.74 o 
  -3   2  11       70.12       77.31     15.52 o 
  -2   2  11        2.80       -1.54      3.78 o 
  -1   2  11       25.06       16.01      5.21 o 
   0   2  11        2.04        3.49      5.80 o 
   1   2  11        2.44        0.47      5.57 o 
   2   2  11        6.78        5.05      4.02 o 
   3   2  11      101.32      119.42      9.23 o 
   4   2  11       70.32       61.97      8.98 o 
   5   2  11        1.28       -4.07      6.46 o 
  -6   3  11       26.40       42.32     19.16 o 
  -5   3  11        1.33        3.92      4.86 o 
  -4   3  11       81.17       82.78      7.85 o 
  -3   3  11       13.11        8.83      3.49 o 
  -2   3  11      238.57      271.50     13.04 o 
  -1   3  11        5.00        7.87      5.29 o 
   0   3  11       74.16       61.80      7.11 o 
   1   3  11       13.93       15.35      4.73 o 
   2   3  11        0.48       -1.34      3.54 o 
   3   3  11        1.51       -2.41      3.58 o 
   4   3  11       42.63       41.83      6.35 o 
   5   3  11       31.91       37.37     10.39 o 
   6   3  11      205.75      199.41     18.13 o 
  -5   4  11       23.49       35.58      5.48 o 
  -4   4  11        2.20        3.98      4.69 o 
  -3   4  11        0.00       -2.74      2.74 o 
  -2   4  11       42.13       46.06      5.24 o 
  -1   4  11       59.78       42.24      6.29 o 
   0   4  11       44.43       25.46      5.33 o 
   1   4  11        5.95        8.42      4.36 o 
   2   4  11       14.68       19.87      5.00 o 
   3   4  11       12.16       18.55      4.76 o 
   4   4  11       46.92       53.68      6.60 o 
   5   4  11       15.20       21.66      9.02 o 
   6   4  11       28.15       30.70      9.60 o 
  -5   5  11       76.94       94.22     10.88 o 
  -4   5  11       10.94       18.91      4.56 o 
  -3   5  11       47.15       43.11      5.43 o 
  -2   5  11       17.46       13.84      3.92 o 
  -1   5  11       79.82       89.70     10.72 o 
   0   5  11        3.23        5.21      5.45 o 
   1   5  11       40.29       47.59     10.45 o 
   2   5  11       28.50       28.02      5.61 o 
   3   5  11        6.27        3.79      3.74 o 
   4   5  11       24.29       23.99      6.21 o 
   5   5  11       45.69       46.34     10.54 o 
   6   5  11       13.64       16.09      8.08 o 
  -4   6  11       17.58       11.95      5.27 o 
  -3   6  11        9.87        7.92      5.16 o 
  -2   6  11      180.23      206.54      8.98 o 
  -1   6  11        0.55       -0.91      3.81 o 
   0   6  11       59.34       72.72      7.46 o 
   1   6  11        0.05       -3.30      3.30 o 
   2   6  11       15.26       20.92      5.38 o 
   3   6  11        7.77        7.92      5.00 o 
   4   6  11        1.57        1.73      4.02 o 
   5   6  11       10.32        1.75      6.43 o 
   6   6  11       20.38       10.55      7.83 o 
  -4   7  11        5.10        7.83      8.69 o 
  -3   7  11        0.07       -3.68      3.68 o 
  -2   7  11       20.69       19.19      5.66 o 
  -1   7  11        0.01        0.35      3.14 o 
   0   7  11       88.61       63.88      7.26 o 
   1   7  11       24.11       24.85      5.73 o 
   2   7  11       23.93       34.43      5.94 o 
   3   7  11      204.34      219.14     10.89 o 
   4   7  11        0.00        0.00      5.81 o 
   5   7  11        4.38       -4.09      6.40 o 
   6   7  11       20.21       20.37      8.79 o 
  -2   8  11        1.49        4.78      4.49 o 
  -1   8  11        0.02        2.44      4.27 o 
   0   8  11       40.08       57.85      9.98 o 
   1   8  11        7.53       11.26      4.85 o 
   2   8  11        0.12        1.82      4.32 o 
   3   8  11        9.24        3.81      4.44 o 
   4   8  11       62.34       72.45     11.77 o 
   5   8  11        5.98        7.49      7.19 o 
   6   8  11        0.29       -3.05      7.47 o 
  -1   9  11        9.21       18.46      7.52 o 
   0   9  11        0.96        0.41      3.82 o 
   1   9  11      130.56      147.33     12.55 o 
   2   9  11        2.74        6.52      4.44 o 
   3   9  11        5.86        5.33      4.65 o 
   4   9  11        1.22       10.10      7.34 o 
   5   9  11       53.10       48.16     11.73 o 
   2  10  11        5.37        2.85      4.87 o 
   3  10  11        4.32       -1.29      4.46 o 
  -2   0  12        1.72       -6.65      6.70 o 
  -1   0  12       33.34       40.85     14.54 o 
   0   0  12        8.09        9.45      5.55 o 
  -3   1  12        2.68        3.37      4.92 o 
  -2   1  12       42.86       38.49      7.02 o 
  -1   1  12       16.55       17.04      5.65 o 
   0   1  12        0.92       -3.80      3.96 o 
   1   1  12        0.52        5.25      4.66 o 
   2   1  12       52.92       49.42      9.61 o 
  -4   2  12        2.53       16.19      5.79 o 
  -3   2  12       19.35       11.11      5.28 o 
  -2   2  12       65.11       82.56      8.85 o 
  -1   2  12       13.74       19.45      9.20 o 
   0   2  12       57.37       46.67      7.37 o 
   1   2  12        6.79       10.85      5.02 o 
   2   2  12        1.45       -2.14      4.33 o 
   3   2  12        2.44        7.18      9.66 o 
  -4   3  12      114.85      139.34     18.54 o 
  -3   3  12        0.01       -1.67      4.89 o 
  -2   3  12        5.43        3.02      8.12 o 
  -1   3  12        2.73        8.08      4.63 o 
   0   3  12      139.21      125.45      9.85 o 
   1   3  12        0.36       -4.05      4.08 o 
   2   3  12       29.59       23.29      5.59 o 
   3   3  12        5.35       -1.43      5.34 o 
   4   3  12        1.78       -0.37      4.53 o 
  -4   4  12        1.33        1.13      3.62 o 
  -3   4  12        5.57        6.38      3.75 o 
  -2   4  12        2.38       -0.30      3.51 o 
  -1   4  12        1.01        2.23      3.96 o 
   0   4  12        0.18       -2.55      5.11 o 
   1   4  12        0.07       -1.40      3.70 o 
   2   4  12        0.02        2.60      4.25 o 
   3   4  12        8.52       14.80      6.92 o 
   4   4  12        1.70       -2.22      6.92 o 
  -3   5  12       20.12       24.68      6.01 o 
  -2   5  12        1.51        1.63      3.53 o 
  -1   5  12        0.12        1.75      4.16 o 
   0   5  12       26.56       21.80      5.57 o 
   1   5  12       14.62        8.80      6.12 o 
   2   5  12       11.35       16.28      5.25 o 
   3   5  12        2.03       11.59      4.76 o 
   4   5  12        9.36       12.74      7.69 o 
   5   5  12        2.76       11.53      7.68 o 
  -3   6  12        8.68        4.86      4.00 o 
  -2   6  12      163.14      147.05     11.66 o 
  -1   6  12       85.85       71.42     15.35 o 
   0   6  12        1.84        9.75      4.83 o 
   1   6  12        0.00        8.40      6.99 o 
   2   6  12        0.06       -1.33      3.96 o 
   3   6  12        2.17        3.33      5.87 o 
   4   6  12       53.44       34.54     10.79 o 
   5   6  12        0.93       -4.16      6.51 o 
  -2   7  12        9.95        6.23      4.05 o 
  -1   7  12        9.24        7.47      3.86 o 
   0   7  12      166.02      148.39     10.40 o 
   1   7  12        0.20        4.73      4.41 o 
   2   7  12       11.46        4.48      4.27 o 
   3   7  12       35.20       30.56      6.08 o 
   4   7  12       26.46       13.70      8.57 o 
  -1   8  12        0.40        8.97      7.09 o 
   0   8  12       46.33       50.04      7.56 o 
   1   8  12       56.38       70.56      8.13 o 
   2   8  12        3.01        8.01      4.76 o 
   3   8  12       43.79       36.52     15.32 o 
   4   8  12        1.16        2.14      7.26 o 
  -1   4  13       17.11        4.69      5.19 o 
   0   4  13       62.50       72.64     11.54 o 
   1   4  13       67.38       54.06      7.87 o 
   0   5  13       95.37      111.19     10.36 o 
   1   5  13        0.39        2.24      7.26 o 
                                                 
